# Supplementary material for: Predicting probable Alzheimer’s disease using linguistic deficits and biomarkers
Source: BMC Bioinformatics. 2017 Jan 14;18:34. doi: 10.1186/s12859-016-1456-0 (PMC5237556; doi:10.1186/s12859-016-1456-0)
Supplement: Additional file 1 — Machine Learning files for all the models presented in our results, including baseline models. These files contain the transformed linguistic features from the DementiaBank dataset for both disease and control groups combined. The files appear in the WEKA Attribute-Relation File Format (ARFF). (ZIP 78.5 kb) [file 12859_2016_1456_MOESM1_ESM.zip]

Archive with 15 entries (11 files):
- Machine learning files/
- Machine learning files/ARFFs/
- Machine learning files/ARFFs/ad99-control99-groupings-baselines/
- Machine learning files/ARFFs/ad99-control99-groupings-baselines/AD-Control-v2-99files-delira-3-baseline.arff
- Machine learning files/ARFFs/ad99-control99-groupings-baselines/AD-Control-v2-99files-Orimaye-2015-23-Roark-7.arff
- Machine learning files/ARFFs/ad99-control99-groupings-baselines/AD-Control-v2-99files-Orimaye2014-5-baseline.arff
- Machine learning files/ARFFs/ad99-control99-groupings-baselines/AD-Control-v2-99files-Orimaye2015-1000.arff
- Machine learning files/ARFFs/ad99-control99-groupings-baselines/AD-Control-v2-99files-Orimaye2015-23-baseline.arff
- Machine learning files/ARFFs/ad99-control99-groupings-baselines/AD-Control-v2-99files-Orimaye2015-MLR-Features.arff
- Machine learning files/ARFFs/ad99-control99-groupings-baselines/AD-Control-v2-99files-Orimaye2015-t-test-Features.arff
- Machine learning files/ARFFs/ad99-control99-groupings-baselines/AD-Control-v2-99files-Roark-7-baseline.arff
- Machine learning files/ARFFs/ad99-control99-groupings-baselines/AD-Control-v2-99files-top-1000-n-gram-only.arff
- Machine learning files/ARFFs/Validation Set and param settings/
- Machine learning files/ARFFs/Validation Set and param settings/Auto-Weka Parameters.txt
- Machine learning files/ARFFs/Validation Set and param settings/Dev-AD-Control-40-diff-files-Orimaye2015-top1000.arff
