# Supplementary material for: Predicting probable Alzheimer’s disease using linguistic deficits and biomarkers
Source: BMC Bioinformatics. 2017 Jan 14;18:34. doi: 10.1186/s12859-016-1456-0 (PMC5237556; doi:10.1186/s12859-016-1456-0)
Supplement: Additional file 1 — Machine Learning files for all the models presented in our results, including baseline models. These files contain the transformed linguistic features from the DementiaBank dataset for both disease and control groups combined. The files appear in the WEKA Attribute-Relation File Format (ARFF). (ZIP 78.5 kb) [file 12859_2016_1456_MOESM1_ESM.zip › Machine learning files/ARFFs/ad99-control99-groupings-baselines/AD-Control-v2-99files-Orimaye2014-5-baseline.arff]

@relation 'AD-Control-v2-99files-All-with-Roark-weka.filters.unsupervised.attribute.Remove-R2-3,6-10,13-18,20-16933-weka.filters.unsupervised.attribute.Remove-R1'

@attribute ReducedSentences numeric
@attribute NumPredicates numeric
@attribute NumUtterances numeric
@attribute MLU numeric
@attribute Revision numeric
@attribute class {ad,control}

@data
{0 1,1 3,2 34,3 2.617647,4 2}
{0 2,1 5,2 29,3 2.517241,4 2,5 control}
{1 2,2 19,3 1.052632,4 3}
{0 2,1 6,2 51,3 5.058824}
{0 4,1 11,2 44,3 2.318182,4 4,5 control}
{0 4,1 4,2 27,3 1.518519,4 1,5 control}
{0 6,1 2,2 18,3 5.833333,5 control}
{0 1,1 5,2 17,3 3.411765,4 1}
{0 2,1 2,2 24,3 2.791667}
{0 5,1 11,2 36,3 3.666667,4 2,5 control}
{0 1,1 5,2 16,3 1.875,5 control}
{0 3,1 4,2 68,3 1.441176,4 5}
{0 6,1 5,2 36,3 4.666667,4 1,5 control}
{0 4,1 11,2 25,3 5.72,4 1,5 control}
{0 2,1 7,2 59,3 1.474576,4 14}
{0 1,1 6,2 17,3 1.764706,4 2,5 control}
{0 4,1 6,2 27,3 4.037037,4 2,5 control}
{0 4,1 3,2 8,3 1.75,5 control}
{1 4,2 9,3 3.333333,4 1}
{0 9,1 6,2 62,3 1.645161,4 9}
{1 5,2 20,3 5.85,4 1,5 control}
{0 1,1 7,2 11,3 11.636364,4 1}
{0 5,1 4,2 47,3 1.425532,4 1}
{0 4,1 6,2 46,3 2.23913,4 4}
{0 3,1 6,2 64,3 2.296875,4 3}
{1 2,2 19,3 3.052632,4 1}
{0 1,1 2,2 19,3 4.263158,4 1,5 control}
{1 3,2 20,3 1.65,4 3}
{0 4,1 10,2 85,3 2.835294,4 2}
{0 3,1 9,2 62,3 1.983871,4 2,5 control}
{0 4,1 8,2 46,3 3.543478,4 3}
{0 2,1 4,2 12,3 4.916667,5 control}
{0 10,1 12,2 24,3 3.375,5 control}
{0 1,1 4,2 15,3 3.8,5 control}
{0 4,1 7,2 30,3 4.4,4 1,5 control}
{0 6,1 8,2 30,3 4.2,4 1,5 control}
{0 1,1 4,2 9,3 4.888889,5 control}
{0 2,1 10,2 109,3 0.853211,4 16}
{0 2,1 6,2 22,3 7.545455,4 2,5 control}
{0 1,1 4,2 13,3 2.846154,5 control}
{0 2,1 2,2 14,3 2.285714,4 2}
{0 3,1 12,2 33,3 5.606061,4 1,5 control}
{0 2,1 7,2 42,3 5.380952,5 control}
{0 4,1 4,2 30,3 1.566667,4 1}
{0 3,1 4,2 22,3 2.090909,5 control}
{0 3,1 7,2 23,3 10.565217,4 1,5 control}
{0 1,1 8,2 26,3 2.230769,4 4,5 control}
{0 2,1 4,2 21,3 3.47619,4 2,5 control}
{0 2,1 4,2 17,3 2.411765,4 1,5 control}
{0 2,1 3,2 30,3 3.033333,4 3}
{0 9,1 10,2 47,3 2.723404,4 2}
{0 2,1 7,2 43,3 3.162791,4 6,5 control}
{0 10,1 18,2 268,3 1.929104,4 15}
{0 1,1 8,2 50,3 2.5,4 9}
{0 1,1 4,2 24,3 3.708333,4 1,5 control}
{0 8,1 8,2 26,3 2.730769,4 1,5 control}
{0 3,1 1,2 27,3 1.518519,4 2}
{0 2,1 5,2 48,3 3.041667,4 4}
{0 8,1 7,2 31,3 6.774194,4 3,5 control}
{0 4,1 5,2 9,3 5.333333,5 control}
{0 3,1 5,2 50,3 2.94,4 5,5 control}
{0 1,1 3,2 22,3 4.909091,4 1,5 control}
{0 2,1 7,2 24,3 4.416667,4 1,5 control}
{0 11,1 10,2 40,3 4.275,4 3,5 control}
{1 2,2 48,3 1.854167,4 6}
{0 3,1 4,2 18,3 5.666667,4 1,5 control}
{0 2,1 4,2 44,3 2.795455,4 3}
{0 1,1 7,2 41,3 3.341463,4 4}
{0 2,1 6,2 38,3 1.263158,4 5}
{0 5,1 4,2 36,3 2.888889,4 2}
{0 6,1 9,2 39,3 4.948718,4 3,5 control}
{0 5,1 4,2 30,3 4.4,4 4,5 control}
{0 3,1 3,2 34,3 4.764706,4 3}
{0 5,1 13,2 61,3 5.508197,4 8,5 control}
{0 2,1 7,2 55,3 3.381818,4 2}
{0 2,1 5,2 48,3 2.645833,4 3,5 control}
{0 4,1 9,2 50,3 2.22,5 control}
{0 10,1 12,2 79,3 2.088608,4 6,5 control}
{0 1,1 5,2 42,3 3.047619,4 1}
{0 5,1 5,2 21,3 1.952381,4 1,5 control}
{0 7,1 4,2 39,3 2.512821,4 2}
{0 1,1 4,2 32,3 4.78125,4 6}
{0 2,1 3,2 17,3 2.588235}
{0 10,1 7,2 89,3 0.94382,4 1}
{0 5,1 7,2 24,3 1.708333,5 control}
{0 3,1 5,2 22,3 2.681818,4 2,5 control}
{0 1,1 2,2 30,3 0.533333,4 2}
{0 3,1 3,2 45,3 1.222222,4 1}
{0 2,1 7,2 48,3 3.166667,4 7,5 control}
{0 5,1 2,2 21,3 3.428571,5 control}
{0 12,1 11,2 88,3 1.113636,4 15}
{0 5,1 2,2 29,3 4.724138,4 2}
{0 6,1 3,2 12,3 4.75,5 control}
{0 4,1 4,2 32,3 1.71875,4 1,5 control}
{1 2,2 28,3 1.571429}
{1 3,2 14,3 4.5,4 1,5 control}
{0 4,1 18,2 83,3 3.373494,4 6,5 control}
{0 2,1 3,2 83,3 2.771084,4 1}
{0 3,1 1,2 21,3 2.428571,4 1}
{0 1,1 4,2 42,3 3.595238,4 3}
{0 2,1 3,2 38,3 7,4 8,5 control}
{0 3,1 4,2 43,3 5.023256}
{0 2,1 5,2 110,3 1.318182,4 5}
{0 2,1 1,2 32,3 9.28125,4 2}
{0 3,1 10,2 44,3 1.909091,4 5,5 control}
{0 4,1 8,2 34,3 5.029412,5 control}
{0 1,1 4,2 24,3 4.125,4 2}
{0 6,1 3,2 29,3 4.62069,5 control}
{0 4,1 6,2 34,3 1.588235,4 2}
{0 6,1 4,2 21,3 11.714286,4 1,5 control}
{0 2,1 15,2 160,3 1.09375,4 29}
{0 3,1 3,2 32,3 1.40625,4 5}
{1 3,2 24,3 1.375,4 2}
{0 7,1 6,2 15,3 4.333333,5 control}
{1 4,2 18,3 1.777778,5 control}
{0 6,1 5,2 21,3 2.714286,5 control}
{0 4,1 3,2 17,3 3.823529,5 control}
{0 7,1 7,2 35,3 1.685714,4 1,5 control}
{0 8,1 6,2 36,3 3.611111,4 3,5 control}
{0 3,1 13,2 39,3 6.128205,4 3,5 control}
{0 3,1 8,2 26,3 5.307692,4 2,5 control}
{0 1,1 5,2 18,3 4.5,5 control}
{0 2,1 3,2 40,3 1.025,4 1}
{0 11,1 7,2 45,3 2.155556,4 3,5 control}
{0 8,1 14,2 45,3 2.466667,4 1,5 control}
{0 7,1 10,2 81,3 1.864198,4 3,5 control}
{1 4,2 71,3 1.380282,4 11}
{0 4,1 9,2 68,3 2.823529,4 5}
{0 6,1 4,2 43,3 1.813953,4 2}
{0 2,1 5,2 19,3 11.526316,4 2,5 control}
{0 5,1 8,2 40,3 1.2,4 2}
{0 2,1 2,2 23,3 1.913043,4 1}
{0 3,1 7,2 17,3 2.882353,5 control}
{0 6,1 7,2 28,3 5.821429,4 1,5 control}
{0 1,1 5,2 48,3 3.104167,4 3}
{0 7,1 16,2 107,3 3,4 10}
{0 4,1 4,2 30,3 2.1,4 2}
{0 1,1 3,2 34,3 2.088235,4 3}
{0 6,1 7,2 33,3 3.848485,4 3}
{0 3,1 5,2 40,3 3.25,4 4}
{0 2,1 7,2 21,3 7.666667,4 1,5 control}
{0 1,2 18,3 1.277778,5 control}
{0 2,1 9,2 94,3 1.659574,4 7}
{0 1,1 3,2 21,3 5,4 2}
{0 5,1 10,2 28,3 2.714286,4 4,5 control}
{0 3,1 8,2 28,3 7.535714,4 3,5 control}
{0 3,1 6,2 28,3 4.928571,4 1}
{1 7,2 83,3 1.156627,4 11}
{0 2,1 8,2 48,3 3.083333,4 7,5 control}
{0 3,1 8,2 53,3 1.150943,4 9}
{0 2,1 12,2 121,3 1.066116,4 28}
{0 7,1 12,2 122,3 1.352459,4 21}
{0 4,1 3,2 9,3 9.888889,5 control}
{0 5,1 12,2 31,3 1.580645,4 1,5 control}
{0 7,1 8,2 29,3 5.37931,4 2,5 control}
{0 9,1 17,2 66,3 2.075758,4 8,5 control}
{0 2,1 3,2 25,3 5.12,4 2}
{0 6,1 13,2 49,3 2.836735,4 2,5 control}
{0 1,1 13,2 28,3 9.392857,4 3,5 control}
{0 7,1 14,2 31,3 1.387097,4 6,5 control}
{0 4,1 7,2 48,3 2.458333,4 5}
{0 8,1 4,2 41,3 2.536585,4 1}
{0 4,1 4,2 33,3 2.272727,4 1,5 control}
{0 2,1 5,2 116,3 2.017241,4 3}
{0 7,1 10,2 87,3 2.057471,4 7}
{0 4,1 7,2 27,3 7.481481,4 2,5 control}
{0 5,1 10,2 42,3 1.380952,4 3,5 control}
{0 1,1 1,2 16,3 1,4 2}
{0 3,1 7,2 37,3 2.27027}
{1 4,2 20,3 1.95,4 1}
{1 7,2 36,3 1.194444,4 5}
{0 6,1 3,2 31,3 5.580645,4 1}
{0 3,1 7,2 57,3 2.894737,4 7}
{0 8,1 4,2 21,3 2.190476,4 1,5 control}
{0 4,1 8,2 57,3 0.736842,4 7}
{0 2,1 8,2 65,3 1.369231,4 10}
{0 3,1 13,2 58,3 3.465517,4 10,5 control}
{0 5,1 4,2 20,3 1.25}
{0 9,1 4,2 22,3 5.272727,5 control}
{0 3,1 9,2 39,3 3,4 3}
{1 6,2 77,3 2.493506,4 3}
{0 2,1 6,2 39,3 3.512821,4 3}
{0 5,1 10,2 25,3 5.44,4 1,5 control}
{0 6,1 4,2 29,3 1.551724,4 3,5 control}
{0 1,1 12,2 40,3 1.85,4 3,5 control}
{0 1,1 2,2 42,3 2.761905,4 2}
{0 4,1 3,2 36,3 3.611111,4 1}
{0 2,1 3,2 45,3 1.777778,4 10}
{0 6,1 7,2 47,3 4.87234,4 4,5 control}
{0 2,1 7,2 55,3 2.981818,4 6}
{0 2,1 4,2 27,3 0.925926,4 2,5 control}
{0 2,1 5,2 49,3 1.857143,4 8}
{0 1,1 8,2 56,3 4.857143,5 control}
{0 3,1 4,2 41,3 5.585366,4 3}
{0 3,1 4,2 32,3 6.375,4 2}
{0 2,1 5,2 66,3 1.075758,4 9}
{0 6,1 18,2 81,3 3.271605,4 8}
{0 4,1 6,2 41,3 3.585366,4 4,5 control}
