# Supplementary material for: Predicting probable Alzheimer’s disease using linguistic deficits and biomarkers
Source: BMC Bioinformatics. 2017 Jan 14;18:34. doi: 10.1186/s12859-016-1456-0 (PMC5237556; doi:10.1186/s12859-016-1456-0)
Supplement: Additional file 1 — Machine Learning files for all the models presented in our results, including baseline models. These files contain the transformed linguistic features from the DementiaBank dataset for both disease and control groups combined. The files appear in the WEKA Attribute-Relation File Format (ARFF). (ZIP 78.5 kb) [file 12859_2016_1456_MOESM1_ESM.zip › Machine learning files/ARFFs/ad99-control99-groupings-baselines/AD-Control-v2-99files-Orimaye2015-1000.arff]

@relation 'AD-Control-v2-99files-All-with-Roark-weka.filters.unsupervised.attribute.Remove-R25-31-weka.filters.unsupervised.attribute.Remove-R1-weka.filters.supervised.attribute.AttributeSelection-Eweka.attributeSelection.InfoGainAttributeEval-Sweka.attributeSelection.Ranker -T -1.7976931348623157E308 -N 5000-weka.filters.supervised.attribute.AttributeSelection-Eweka.attributeSelection.InfoGainAttributeEval-Sweka.attributeSelection.Ranker -T -1.7976931348623157E308 -N 4000-weka.filters.supervised.attribute.AttributeSelection-Eweka.attributeSelection.InfoGainAttributeEval-Sweka.attributeSelection.Ranker -T -1.7976931348623157E308 -N 3000-weka.filters.supervised.attribute.AttributeSelection-Eweka.attributeSelection.InfoGainAttributeEval-Sweka.attributeSelection.Ranker -T -1.7976931348623157E308 -N 2000-weka.filters.supervised.attribute.AttributeSelection-Eweka.attributeSelection.InfoGainAttributeEval-Sweka.attributeSelection.Ranker -T -1.7976931348623157E308 -N 1000'

@attribute 'the window' numeric
@attribute NumTrailOffs numeric
@attribute NumIncompleteWords numeric
@attribute AvrPredSentence numeric
@attribute 'mother is' numeric
@attribute Revision numeric
@attribute MLU numeric
@attribute Repetition numeric
@attribute NumUtterances numeric
@attribute 'be quiet' numeric
@attribute 'is open' numeric
@attribute NumWordErrors numeric
@attribute 'the mother' numeric
@attribute 'tipping over' numeric
@attribute 'window is' numeric
@attribute 'girl is' numeric
@attribute 'is tipping' numeric
@attribute 'the window is' numeric
@attribute 'the mother is' numeric
@attribute 'of the cookie' numeric
@attribute 'the stool' numeric
@attribute 'is overflowing' numeric
@attribute 'the sink' numeric
@attribute 'this is' numeric
@attribute 'cookie out' numeric
@attribute 'cookie out of' numeric
@attribute 'a cookie out' numeric
@attribute 'off the cookie' numeric
@attribute 'reaching for' numeric
@attribute 'the lid' numeric
@attribute 'mother is drying' numeric
@attribute ReducedSentences numeric
@attribute 'about to' numeric
@attribute 'the curtains' numeric
@attribute 'mother is washing' numeric
@attribute 'telling him' numeric
@attribute 'him to be' numeric
@attribute 'looking out' numeric
@attribute 'a cookie' numeric
@attribute 'is reaching' numeric
@attribute 'drying a' numeric
@attribute 'the boy' numeric
@attribute 'that s' numeric
@attribute 'about to fall' numeric
@attribute 'standing in' numeric
@attribute 'cookies out of' numeric
@attribute 'the sink is' numeric
@attribute 'out of' numeric
@attribute 'is running' numeric
@attribute 'is drying' numeric
@attribute 'him to' numeric
@attribute 'is standing' numeric
@attribute 'of the' numeric
@attribute 'the girl is' numeric
@attribute 'there are' numeric
@attribute 'two cups and' numeric
@attribute 'and then' numeric
@attribute 'taking cookies out' numeric
@attribute 'her finger' numeric
@attribute 'is reaching for' numeric
@attribute 'washing the dishes' numeric
@attribute 'to be quiet' numeric
@attribute 'a dish' numeric
@attribute 'two cups' numeric
@attribute 'cookies out' numeric
@attribute 'telling him to' numeric
@attribute 'to hand' numeric
@attribute 'think that' numeric
@attribute 'while he' numeric
@attribute 'this one' numeric
@attribute 'on this' numeric
@attribute 'I I' numeric
@attribute 'think that s' numeric
@attribute 'is taking cookies' numeric
@attribute 'taking cookies' numeric
@attribute 'boy is' numeric
@attribute 'the faucet' numeric
@attribute 's about to' numeric
@attribute 'is drying a' numeric
@attribute 'out of the' numeric
@attribute 'all I' numeric
@attribute 'this this' numeric
@attribute 's telling him' numeric
@attribute 'I think that' numeric
@attribute 'boy is falling' numeric
@attribute 'stool srret' numeric
@attribute 's this' numeric
@attribute 'a tree' numeric
@attribute 'because the window' numeric
@attribute 'stool is tipping' numeric
@attribute 'her a' numeric
@attribute 'blowing the' numeric
@attribute 'here s' numeric
@attribute 's telling' numeric
@attribute 'little girl is' numeric
@attribute 'looking out the' numeric
@attribute 's all I' numeric
@attribute 'girl is reaching' numeric
@attribute 'that s all' numeric
@attribute 'because the' numeric
@attribute 'did nt' numeric
@attribute 'um the' numeric
@attribute 'cups and a' numeric
@attribute 's standing in' numeric
@attribute 's about' numeric
@attribute 's standing' numeric
@attribute 'water is' numeric
@attribute 'cups and' numeric
@attribute 'and this' numeric
@attribute 'open and' numeric
@attribute 'sink is' numeric
@attribute 'the cookie' numeric
@attribute 's uh' numeric
@attribute 'she s standing' numeric
@attribute 'is running over' numeric
@attribute 'you can see' numeric
@attribute 'her mouth' numeric
@attribute 'the window s' numeric
@attribute 's reaching for' numeric
@attribute 'which is' numeric
@attribute 'the wind' numeric
@attribute 'the house' numeric
@attribute 'off the' numeric
@attribute 'stool while' numeric
@attribute 'running in' numeric
@attribute 'his stool is' numeric
@attribute 'everything that' numeric
@attribute 'mother is standing' numeric
@attribute 's off' numeric
@attribute 'nt have' numeric
@attribute 'the outside' numeric
@attribute 'her finger to' numeric
@attribute 'he s reaching' numeric
@attribute 's on a' numeric
@attribute 'this thing' numeric
@attribute 'over the sink' numeric
@attribute 'for cookies' numeric
@attribute 'getting a cookie' numeric
@attribute 'boy is stealing' numeric
@attribute 'sister is reaching' numeric
@attribute 'his left' numeric
@attribute 'back to' numeric
@attribute 'xn nuk' numeric
@attribute 'handing it' numeric
@attribute 'boy gram' numeric
@attribute 'drying a dish' numeric
@attribute 'is laughing' numeric
@attribute 'and here' numeric
@attribute 'that are' numeric
@attribute 'and sh' numeric
@attribute 'uh the window' numeric
@attribute 'right here' numeric
@attribute 'she s uh' numeric
@attribute 'stealing cookies out' numeric
@attribute 'and a' numeric
@attribute 'out the' numeric
@attribute 'the water is' numeric
@attribute 'is taking' numeric
@attribute 'out there' numeric
@attribute 'to his sister' numeric
@attribute 'the lid is' numeric
@attribute 'over here' numeric
@attribute 'standing in the' numeric
@attribute 'onto the' numeric
@attribute 'to fall off' numeric
@attribute 'guess that s' numeric
@attribute 'she s washing' numeric
@attribute 'lid is' numeric
@attribute 'curtains are' numeric
@attribute 'guess that' numeric
@attribute 'want me' numeric
@attribute 'shoes on' numeric
@attribute 's there' numeric
@attribute 'well it' numeric
@attribute 'want me to' numeric
@attribute 'thing here' numeric
@attribute 'she s stepping' numeric
@attribute 'do nt have' numeric
@attribute 'uh the girl' numeric
@attribute 'be quiet so' numeric
@attribute 'call that' numeric
@attribute 'cookies in' numeric
@attribute 'two cups on' numeric
@attribute 'summer outside' numeric
@attribute 'things that' numeric
@attribute 'a dress' numeric
@attribute 'is handing' numeric
@attribute 'going down' numeric
@attribute 'has on' numeric
@attribute 'know if' numeric
@attribute 's stepping' numeric
@attribute 'which is tipping' numeric
@attribute 'open and the' numeric
@attribute 'stepping in the' numeric
@attribute 'this here' numeric
@attribute 'um it' numeric
@attribute 'a stool which' numeric
@attribute 'it must' numeric
@attribute 'hand her' numeric
@attribute 'stool while he' numeric
@attribute 'the stool while' numeric
@attribute 'here es' numeric
@attribute 'boy is uh' numeric
@attribute 'a saucer on' numeric
@attribute 'in here' numeric
@attribute 'get the cookie' numeric
@attribute 'it uh' numeric
@attribute 'back to the' numeric
@attribute 'uh not' numeric
@attribute 'and she has' numeric
@attribute 'that was' numeric
@attribute 'curtains gram' numeric
@attribute 'overflowing gram' numeric
@attribute 'and the woman' numeric
@attribute 'another window' numeric
@attribute 'be blowing' numeric
@attribute 's a cookie' numeric
@attribute 'girl a' numeric
@attribute 'on outside' numeric
@attribute 'curtains are blowing' numeric
@attribute 'and they re' numeric
@attribute 'and this is' numeric
@attribute 'overflowing onto the' numeric
@attribute 'it must be' numeric
@attribute 'lady s washing' numeric
@attribute 'asking for a' numeric
@attribute 'running in the' numeric
@attribute 'while he s' numeric
@attribute 'quiet so' numeric
@attribute 'is full' numeric
@attribute 'this is a' numeric
@attribute 'that I' numeric
@attribute 'going on outside' numeric
@attribute 'her nose' numeric
@attribute 'at it' numeric
@attribute 'water spilling' numeric
@attribute 'one cookie in' numeric
@attribute 'and so' numeric
@attribute 'one in his' numeric
@attribute 'nt know if' numeric
@attribute 'he might' numeric
@attribute 'I I do' numeric
@attribute 'his left hand' numeric
@attribute 'cookie jar in' numeric
@attribute 'sr gram' numeric
@attribute 'she let' numeric
@attribute 'standing by' numeric
@attribute 'in his hand' numeric
@attribute 's running on' numeric
@attribute 'but the water' numeric
@attribute 'them to his' numeric
@attribute 'mother s standing' numeric
@attribute 'lid s off' numeric
@attribute 'girl is laughing' numeric
@attribute 's pouring' numeric
@attribute 'standing by the' numeric
@attribute 'sort of' numeric
@attribute 'on a s' numeric
@attribute 'is laughing at' numeric
@attribute 'and I do' numeric
@attribute 'on one' numeric
@attribute 'the cupboard door' numeric
@attribute 'handing it to' numeric
@attribute 'is asking' numeric
@attribute 'it s gon' numeric
@attribute 'everything that s' numeric
@attribute 'has on a' numeric
@attribute 'out into' numeric
@attribute 'is on a' numeric
@attribute 'overflowing onto' numeric
@attribute 'you said' numeric
@attribute 'the way' numeric
@attribute 'to hand her' numeric
@attribute 's wiping the' numeric
@attribute 'a a' numeric
@attribute 's over' numeric
@attribute 'are blowing in' numeric
@attribute 'down here' numeric
@attribute 'has one in' numeric
@attribute 'splashing out' numeric
@attribute 'and looking' numeric
@attribute 'she doing' numeric
@attribute 'and handing' numeric
@attribute 'is she' numeric
@attribute 'up to the' numeric
@attribute 'blowing in the' numeric
@attribute 's a tree' numeric
@attribute 'girl the' numeric
@attribute 'he has one' numeric
@attribute 'that what' numeric
@attribute 'hand her a' numeric
@attribute 'a sleeveless' numeric
@attribute 'she is drying' numeric
@attribute 'cookie and he' numeric
@attribute 'oh this' numeric
@attribute 'quiet and' numeric
@attribute 'to get something' numeric
@attribute 'stool s about' numeric
@attribute 'shelf of' numeric
@attribute 'he s up' numeric
@attribute 'hm hm' numeric
@attribute 'on the ladder' numeric
@attribute 'his chair stool' numeric
@attribute 'some more' numeric
@attribute 'reaching into' numeric
@attribute 'who is' numeric
@attribute 'the dishes are' numeric
@attribute 'srret the' numeric
@attribute 'sleeveless dress' numeric
@attribute 'is standing in' numeric
@attribute 'cookies jar' numeric
@attribute 'jar or' numeric
@attribute 'can see a' numeric
@attribute 'the girl a' numeric
@attribute 'cookies in the' numeric
@attribute 'lady s drying' numeric
@attribute 'see another' numeric
@attribute 'and he has' numeric
@attribute 'you got' numeric
@attribute 'got ta' numeric
@attribute 'it s summer' numeric
@attribute 'she looks' numeric
@attribute 'wiping dishes' numeric
@attribute 'boy is handing' numeric
@attribute 'that s not' numeric
@attribute 's a boy' numeric
@attribute 'might be blowing' numeric
@attribute 'from his' numeric
@attribute 'she s just' numeric
@attribute 'to steal' numeric
@attribute 'blowing or' numeric
@attribute 's summer outside' numeric
@attribute 'things that are' numeric
@attribute 'is looking out' numeric
@attribute 'with water' numeric
@attribute 'm not' numeric
@attribute 'this little girl' numeric
@attribute 'she looks like' numeric
@attribute 'for his' numeric
@attribute 'has to be' numeric
@attribute 'it s in' numeric
@attribute 'thing es' numeric
@attribute 'of this' numeric
@attribute 'or washing' numeric
@attribute 'are getting into' numeric
@attribute 'wiping a' numeric
@attribute 'off laughs' numeric
@attribute 'the sink the' numeric
@attribute 'blowing a' numeric
@attribute 'get something' numeric
@attribute 'has one cookie' numeric
@attribute 'standing up' numeric
@attribute 'get that' numeric
@attribute 'putting her finger' numeric
@attribute 'water s pouring' numeric
@attribute 'no that' numeric
@attribute 'his sister and' numeric
@attribute 'in on' numeric
@attribute 'girl s standing' numeric
@attribute 'do you call' numeric
@attribute 'jar for' numeric
@attribute 'the things that' numeric
@attribute 'what do you' numeric
@attribute 'is out' numeric
@attribute 'a walk' numeric
@attribute 'on the s' numeric
@attribute 'is at the' numeric
@attribute 'reaching into the' numeric
@attribute 'dishes laughs' numeric
@attribute 'um there' numeric
@attribute 'there s something' numeric
@attribute 'then she' numeric
@attribute 'that a' numeric
@attribute 'be quiet and' numeric
@attribute 'and here s' numeric
@attribute 'the cookies out' numeric
@attribute 'down below' numeric
@attribute 'house is' numeric
@attribute 'water is flowing' numeric
@attribute 'water the' numeric
@attribute 'the stool the' numeric
@attribute 'this thing here' numeric
@attribute 'and splashing' numeric
@attribute 'on top of' numeric
@attribute 's open and' numeric
@attribute 'she s telling' numeric
@attribute 'outside there' numeric
@attribute 's off the' numeric
@attribute 'outside because the' numeric
@attribute 'summer outside because' numeric
@attribute 'kitchen cabinets' numeric
@attribute 'chair stool srret' numeric
@attribute 'um the window' numeric
@attribute 'uh outside' numeric
@attribute 'I see I' numeric
@attribute 'to get in' numeric
@attribute 'is overflowing onto' numeric
@attribute 'floor in' numeric
@attribute 'or whatever' numeric
@attribute 'to be on' numeric
@attribute 'cookie from his' numeric
@attribute 'am I' numeric
@attribute 'is daydreaming' numeric
@attribute 's stepping in' numeric
@attribute 'the spigot s' numeric
@attribute 'sister and' numeric
@attribute 'plate and' numeric
@attribute 'how many' numeric
@attribute 's uh getting' numeric
@attribute 'three dishes' numeric
@attribute 's getting cookies' numeric
@attribute 'is at' numeric
@attribute 'maybe he' numeric
@attribute 'get in' numeric
@attribute 'splashing onto' numeric
@attribute 'one is' numeric
@attribute 'curtains on' numeric
@attribute 'girl is asking' numeric
@attribute 'can see another' numeric
@attribute 's a plate' numeric
@attribute 'window with' numeric
@attribute 'the g' numeric
@attribute 'to put' numeric
@attribute 'in the the' numeric
@attribute 'a path' numeric
@attribute 'the path' numeric
@attribute 'see the little' numeric
@attribute 'at the window' numeric
@attribute 'like somebody' numeric
@attribute 'uh a window' numeric
@attribute 'sink overflowing' numeric
@attribute 'um let s' numeric
@attribute 'on top' numeric
@attribute 'girl is saying' numeric
@attribute 'those are' numeric
@attribute 'from from' numeric
@attribute 'what I' numeric
@attribute 'll have' numeric
@attribute 'I m not' numeric
@attribute 'um a' numeric
@attribute 'oh yeah' numeric
@attribute 'boy s in' numeric
@attribute 'while the water' numeric
@attribute 'upset the' numeric
@attribute 'the uh s' numeric
@attribute 'cookie jar for' numeric
@attribute 'mom is' numeric
@attribute 'blowing a little' numeric
@attribute 'she ll' numeric
@attribute 'see I' numeric
@attribute 'the children are' numeric
@attribute 'I ll' numeric
@attribute 'would nt' numeric
@attribute 'laughs and' numeric
@attribute 'the thing' numeric
@attribute 'there s grass' numeric
@attribute 'has curtains' numeric
@attribute 'I was' numeric
@attribute 'stool I' numeric
@attribute 'the house is' numeric
@attribute 'one uh' numeric
@attribute 'or she' numeric
@attribute 'uh oh' numeric
@attribute 'is asking for' numeric
@attribute 'grass growing' numeric
@attribute 'she ll have' numeric
@attribute 'cookie jar lid' numeric
@attribute 'shelf of the' numeric
@attribute 's apparently' numeric
@attribute 'that cookie jar' numeric
@attribute 's uh running' numeric
@attribute 'girl s telling' numeric
@attribute 'over to' numeric
@attribute 'well he' numeric
@attribute 'has to' numeric
@attribute 'for her' numeric
@attribute 'are the' numeric
@attribute 'here is' numeric
@attribute 'going to have' numeric
@attribute 'maybe she' numeric
@attribute 'hm well' numeric
@attribute 'water s going' numeric
@attribute 'a three' numeric
@attribute 'cookie that' numeric
@attribute 'that cookie' numeric
@attribute 'outside because' numeric
@attribute 's something' numeric
@attribute 'I said that' numeric
@attribute 'washing or drying' numeric
@attribute 'wearing an' numeric
@attribute 'hand for' numeric
@attribute 'washing or' numeric
@attribute 'll have to' numeric
@attribute 'his chair' numeric
@attribute 'for himself' numeric
@attribute 'getting it' numeric
@attribute 'water is overflowing' numeric
@attribute 'uh he s' numeric
@attribute 's tilting' numeric
@attribute 's grass' numeric
@attribute 'is blowing the' numeric
@attribute 'stool and is' numeric
@attribute 'that little girl' numeric
@attribute 'stool getting' numeric
@attribute 'or drying' numeric
@attribute 'looks like somebody' numeric
@attribute 'with his right' numeric
@attribute 'to see' numeric
@attribute 'like he s' numeric
@attribute 'sink the' numeric
@attribute 'she s she' numeric
@attribute 'jar lid' numeric
@attribute 'she let the' numeric
@attribute 'you want me' numeric
@attribute 'well the sink' numeric
@attribute 'three legged' numeric
@attribute 'to wipe' numeric
@attribute 's asking' numeric
@attribute 'let the water' numeric
@attribute 'girl do nt' numeric
@attribute 'see a tad' numeric
@attribute 'hurt himself' numeric
@attribute 'nt say' numeric
@attribute 'build them' numeric
@attribute 'wet getting' numeric
@attribute 'was overflowing' numeric
@attribute 'get this very' numeric
@attribute 'n I' numeric
@attribute 'type of' numeric
@attribute 'no but' numeric
@attribute 'very hard' numeric
@attribute 'fall very' numeric
@attribute 'and nobody' numeric
@attribute 'or a plate' numeric
@attribute 'in the pantry' numeric
@attribute 'srret is slipping' numeric
@attribute 'uh fingertap sighs' numeric
@attribute 'there s a' numeric
@attribute 'be aware of' numeric
@attribute 'of window' numeric
@attribute 'did n' numeric
@attribute 'sink was' numeric
@attribute 'nobody s' numeric
@attribute 'the laterals' numeric
@attribute 'if the' numeric
@attribute 'say unusual' numeric
@attribute 'sniff well somebody' numeric
@attribute 'they build' numeric
@attribute 'kitchen sink but' numeric
@attribute 'back of' numeric
@attribute 'down on a' numeric
@attribute 'window as' numeric
@attribute 'upper and' numeric
@attribute 's going down' numeric
@attribute 'maybe they' numeric
@attribute 'did notice' numeric
@attribute 'is doing drying' numeric
@attribute 'm I m' numeric
@attribute 'see anything else' numeric
@attribute 'no handles' numeric
@attribute 'water s r' numeric
@attribute 'stool and the' numeric
@attribute 'to take a' numeric
@attribute 'laughs I do' numeric
@attribute 'I m I' numeric
@attribute 'the cookies in' numeric
@attribute 'little I' numeric
@attribute 'now maybe the' numeric
@attribute 'I m thinking' numeric
@attribute 'thinking now maybe' numeric
@attribute 'and hurt' numeric
@attribute 'unusual but' numeric
@attribute 'style s' numeric
@attribute 's only' numeric
@attribute 'doors arent' numeric
@attribute 'way mom' numeric
@attribute 'cabinet doors' numeric
@attribute 'only in' numeric
@attribute 'seem to be' numeric
@attribute 'counter on' numeric
@attribute 'age gram' numeric
@attribute 'the back' numeric
@attribute 'silly girls' numeric
@attribute 'window you' numeric
@attribute 'drawers under' numeric
@attribute 'and his chair' numeric
@attribute 's a little' numeric
@attribute 'of it too' numeric
@attribute 'poor pw' numeric
@attribute 'it too much' numeric
@attribute 'way all' numeric
@attribute 'nt seem to' numeric
@attribute 'the styles' numeric
@attribute 'his on' numeric
@attribute 'aware of it' numeric
@attribute 'bed I guess' numeric
@attribute 'dishes and the' numeric
@attribute 'standing on a' numeric
@attribute 'that age' numeric
@attribute 'for bed I' numeric
@attribute 'a chair stool' numeric
@attribute 'or the woman' numeric
@attribute 'all silly' numeric
@attribute 'girls act' numeric
@attribute 'styles are' numeric
@attribute 'act at' numeric
@attribute 'window all' numeric
@attribute 'glass cir' numeric
@attribute 'in the jar' numeric
@attribute 'same type' numeric
@attribute 'something has to' numeric
@attribute 'cup two cups' numeric
@attribute 'the jar up' numeric
@attribute 'kitchen window' numeric
@attribute 'well let s' numeric
@attribute 'there s some' numeric
@attribute 'and he turned' numeric
@attribute 'saucer or a' numeric
@attribute 'handles on' numeric
@attribute 'and a saucer' numeric
@attribute 'uh over' numeric
@attribute 'left side' numeric
@attribute 'sink is overflowing' numeric
@attribute 'where the water' numeric
@attribute 'stool srret is' numeric
@attribute 'are not' numeric
@attribute 'cabinet drawers' numeric
@attribute 'is slipping out' numeric
@attribute 'that s about' numeric
@attribute 'there s cookies' numeric
@attribute 'the glass' numeric
@attribute 'the uh the' numeric
@attribute 's some shrubs' numeric
@attribute 'uh the sink' numeric
@attribute 'and that s' numeric
@attribute 'be where the' numeric
@attribute 'a saucer or' numeric
@attribute 'going on over' numeric
@attribute 'she still has' numeric
@attribute 'on a stool' numeric
@attribute 'and then the' numeric
@attribute 'to get some' numeric
@attribute 'then the little' numeric
@attribute 'he s doing' numeric
@attribute 'a mother maybe' numeric
@attribute 'he uh' numeric
@attribute 'hand to' numeric
@attribute 'anything else going' numeric
@attribute 'is going to' numeric
@attribute 'a little boy' numeric
@attribute 'little boy standing' numeric
@attribute 'jar up in' numeric
@attribute 'uh there s' numeric
@attribute 'is overflowing right' numeric
@attribute 'up in the' numeric
@attribute 'mother maybe washing' numeric
@attribute 'trying to dry' numeric
@attribute 'significance of' numeric
@attribute 's still washing' numeric
@attribute 'maybe washing the' numeric
@attribute 'she s still' numeric
@attribute 'this little boy' numeric
@attribute 'to go I' numeric
@attribute 'uh a chair' numeric
@attribute 'his mother is' numeric
@attribute 's cookies in' numeric
@attribute 'her some cookies' numeric
@attribute 'little girl s' numeric
@attribute 'and a little' numeric
@attribute 'dishes in the' numeric
@attribute 'a cup two' numeric
@attribute 'the s raw' numeric
@attribute 'water all over' numeric
@attribute 'spilled water out' numeric
@attribute 'is about to' numeric
@attribute 'little boy steps' numeric
@attribute 'boy is about' numeric
@attribute 'is smiling at' numeric
@attribute 'I guess when' numeric
@attribute 's floor in' numeric
@attribute 'the s floor' numeric
@attribute 'it s going' numeric
@attribute 'raw overran the' numeric
@attribute 'they spilled water' numeric
@attribute 'over I guess' numeric
@attribute 'the dishes in' numeric
@attribute 'like a mother' numeric
@attribute 'unless that' numeric
@attribute 'it looks like' numeric
@attribute 's some water' numeric
@attribute 'boy standing on' numeric
@attribute 'the water goes' numeric
@attribute 'to be aware' numeric
@attribute 'boy steps on' numeric
@attribute 'mother is nt' numeric
@attribute 'steps on a' numeric
@attribute 'water out of' numeric
@attribute 'stool sr to' numeric
@attribute 'she s trying' numeric
@attribute 'of days' numeric
@attribute 'have so they' numeric
@attribute 'knows or' numeric
@attribute 'the significance' numeric
@attribute 'too many' numeric
@attribute 'putting her' numeric
@attribute 'crack his' numeric
@attribute 'boy whether' numeric
@attribute 'pw mo' numeric
@attribute 'gone by' numeric
@attribute 'by and' numeric
@attribute 'he s about' numeric
@attribute 'and his mother' numeric
@attribute 'of the s' numeric
@attribute 'not he' numeric
@attribute 'that counter' numeric
@attribute 'is nt aware' numeric
@attribute 'got ta find' numeric
@attribute 'else going on' numeric
@attribute 'the water s' numeric
@attribute 'mouth reaching' numeric
@attribute 'a stool and' numeric
@attribute 'trying to kill' numeric
@attribute 's a cup' numeric
@attribute 'woman is drying' numeric
@attribute 'he knows' numeric
@attribute 'girl putting' numeric
@attribute 'days gone' numeric
@attribute 'to crack' numeric
@attribute 'run gram' numeric
@attribute 's raw overran' numeric
@attribute 'and this little' numeric
@attribute 'is drying dishes' numeric
@attribute 's doing that' numeric
@attribute 'drying dishes and' numeric
@attribute 'is splashing' numeric
@attribute 'wet because' numeric
@attribute 'and the ladder' numeric
@attribute 'in yet' numeric
@attribute 'her wet' numeric
@attribute 'thinking of' numeric
@attribute 'to dry the' numeric
@attribute 'nt aware of' numeric
@attribute 'then the sink' numeric
@attribute 's just standing' numeric
@attribute 'wet feet' numeric
@attribute 'and they spilled' numeric
@attribute 'that boy' numeric
@attribute 'feet wet' numeric
@attribute 'the sink ran' numeric
@attribute 'still has dishes' numeric
@attribute 'on a on' numeric
@attribute 'has dishes to' numeric
@attribute 'counter trying' numeric
@attribute 'she thinking' numeric
@attribute 'the pantry I' numeric
@attribute 'floor in the' numeric
@attribute 'the style' numeric
@attribute 'are different' numeric
@attribute 'uh t the' numeric
@attribute 'the gon na' numeric
@attribute 'so they can' numeric
@attribute 'top of a' numeric
@attribute 'is already getting' numeric
@attribute 'the of the' numeric
@attribute 'water is leaking' numeric
@attribute 'boys the little' numeric
@attribute 'the girl or' numeric
@attribute 'things turned up' numeric
@attribute 'see what they' numeric
@attribute 'mom apparently is' numeric
@attribute 'it from something' numeric
@attribute 's this little' numeric
@attribute 'uh flowing out' numeric
@attribute 'after the cookie' numeric
@attribute 'klu gal pn' numeric
@attribute 'see what s' numeric
@attribute 'the little boys' numeric
@attribute 'mama s drying' numeric
@attribute 'uh d after' numeric
@attribute 'd after the' numeric
@attribute 'well the klu' numeric
@attribute 's she s' numeric
@attribute 'pants and clothes' numeric
@attribute 'jar for him' numeric
@attribute 'is uh d' numeric
@attribute 'is cookies off' numeric
@attribute 't the uh' numeric
@attribute 'say that uh' numeric
@attribute 'pn and the' numeric
@attribute 'is uh flowing' numeric
@attribute 'in an warm' numeric
@attribute 'for him and' numeric
@attribute 's the little' numeric
@attribute 'I say that' numeric
@attribute 'husband that dries' numeric
@attribute 'the uh th' numeric
@attribute 'usual for mamas' numeric
@attribute 'this one getting' numeric
@attribute 's just sitting' numeric
@attribute 'cookies off the' numeric
@attribute 'gal pn and' numeric
@attribute 'about ready to' numeric
@attribute 'is this one' numeric
@attribute 'him and his' numeric
@attribute 'th the uh' numeric
@attribute 'dishes as usual' numeric
@attribute 'uh and the' numeric
@attribute 'one getting through' numeric
@attribute 'that dries them' numeric
@attribute 'boy s just' numeric
@attribute 'th t the' numeric
@attribute 'little boys the' numeric
@attribute 'dries them or' numeric
@attribute 'the dishes as' numeric
@attribute 'children are stealing' numeric
@attribute 'about all I' numeric
@attribute 'as usual for' numeric
@attribute 'over with him' numeric
@attribute 't th the' numeric
@attribute 'it ready for' numeric
@attribute 'can get it' numeric
@attribute 'like s this' numeric
@attribute 'washes them or' numeric
@attribute 'guess there s' numeric
@attribute 'uh let s' numeric
@attribute 'water is uh' numeric
@attribute 'over there is' numeric
@attribute 's see here' numeric
@attribute 'of thing that' numeric
@attribute 'flowing out of' numeric
@attribute 'getting it from' numeric
@attribute 'of the of' numeric
@attribute 'there is cookies' numeric
@attribute 'already getting it' numeric
@attribute 'from the the' numeric
@attribute 'is leaking on' numeric
@attribute 's in an' numeric
@attribute 'or washes them' numeric
@attribute 'oh uh and' numeric
@attribute 'let s see' numeric
@attribute 'a kind of' numeric
@attribute 'run all' numeric
@attribute 'on x 3' numeric
@attribute 'the the uh' numeric
@attribute 'fall over with' numeric
@attribute 'looks just about' numeric
@attribute 'm supposed to' numeric
@attribute 's see what' numeric
@attribute 'and over there' numeric
@attribute 'she s in' numeric
@attribute 'thing that who' numeric
@attribute 'they can get' numeric
@attribute 'this right here' numeric
@attribute 'kind of thing' numeric
@attribute 's this is' numeric
@attribute 'o overflown laughs' numeric
@attribute 'it s like' numeric
@attribute 'maybe under this' numeric
@attribute 'is uh robbing' numeric
@attribute 'is a kind' numeric
@attribute 'looking to see' numeric
@attribute 'get it ready' numeric
@attribute 'his hair suk' numeric
@attribute 'they have so' numeric
@attribute 'uh robbing the' numeric
@attribute 'because they have' numeric
@attribute 'nt know because' numeric
@attribute 'well I really' numeric
@attribute 'in this one' numeric
@attribute 'I really do' numeric
@attribute 'boy is getting' numeric
@attribute 'look this this' numeric
@attribute 'here s this' numeric
@attribute 'looks like s' numeric
@attribute 'turned up right' numeric
@attribute 'leaking on the' numeric
@attribute 'know because they' numeric
@attribute 'him and the' numeric
@attribute 'what they have' numeric
@attribute 'yeah she s' numeric
@attribute 's about all' numeric
@attribute 'yeah that s' numeric
@attribute 'and reaching up' numeric
@attribute 'cookie and reaching' numeric
@attribute 'eating a cookie' numeric
@attribute 'jar and another' numeric
@attribute 'he looks just' numeric
@attribute 'the klu gal' numeric
@attribute 'that who whoever' numeric
@attribute 'gotten things turned' numeric
@attribute 'have nt gotten' numeric
@attribute 'to see what' numeric
@attribute 'under this right' numeric
@attribute 'really in a' numeric
@attribute 'just about ready' numeric
@attribute 'hand in the' numeric
@attribute 'this this uh' numeric
@attribute 'does nt sound' numeric
@attribute 'or looks like' numeric
@attribute 's ruining her' numeric
@attribute 'girl or the' numeric
@attribute 'he s into' numeric
@attribute 'boy s really' numeric
@attribute 's got one' numeric
@attribute 'looks like the' numeric
@attribute 'another cookie in' numeric
@attribute 'cookie in the' numeric
@attribute 'got one hand' numeric
@attribute 'girl s eating' numeric
@attribute 'nt gotten things' numeric
@attribute 'here look this' numeric
@attribute 'she s eating' numeric
@attribute 'that uh you' numeric
@attribute 'jar or taking' numeric
@attribute 'uh th t' numeric
@attribute 'the uh t' numeric
@attribute 'and the cookie' numeric
@attribute 'he s got' numeric
@attribute 'robbing the cookie' numeric
@attribute 'suk is down' numeric
@attribute 's fallen down' numeric
@attribute 'hair suk is' numeric
@attribute 'like the little' numeric
@attribute 'fallen down a' numeric
@attribute 'falls or looks' numeric
@attribute 'you call that' numeric
@attribute 's really in' numeric
@attribute 'one hand in' numeric
@attribute 'in the other' numeric
@attribute 'ready for bed' numeric
@attribute 'or taking his' numeric
@attribute 'in a precarious' numeric
@attribute 's eating a' numeric
@attribute 'his um s' numeric
@attribute 'it s fallen' numeric
@attribute 'cookie jar or' numeric
@attribute 'taking his um' numeric
@attribute 'and another cookie' numeric
@attribute 'no it is' numeric
@attribute 'little girls uh' numeric
@attribute 'attention to what' numeric
@attribute 'and the the' numeric
@attribute 'run over while' numeric
@attribute 'well she s' numeric
@attribute 'have a husband' numeric
@attribute 't laughs on' numeric
@attribute 's uh doing' numeric
@attribute 'forgot to turn' numeric
@attribute 'the boy falls' numeric
@attribute 'she dropped a' numeric
@attribute 'uh he gave' numeric
@attribute 'letting the sink' numeric
@attribute 'boy falls or' numeric
@attribute 'falling off his' numeric
@attribute 'while she s' numeric
@attribute 'that does nt' numeric
@attribute 'in and she' numeric
@attribute 'really do nt' numeric
@attribute 'maybe he do' numeric
@attribute 'like he is' numeric
@attribute 's letting the' numeric
@attribute 'they have nt' numeric
@attribute 'uh mama s' numeric
@attribute 'has is washing' numeric
@attribute 'falling off the' numeric
@attribute 'and the little' numeric
@attribute 'then uh mama' numeric
@attribute 'paying attention to' numeric
@attribute 'he do nt' numeric
@attribute 'into the cookie' numeric
@attribute 'girl and she' numeric
@attribute 'uh then uh' numeric
@attribute 'from the cookie' numeric
@attribute 'stealing cookies from' numeric
@attribute 'mama and she' numeric
@attribute 'I guess this' numeric
@attribute 'this is mama' numeric
@attribute 'eating some of' numeric
@attribute 'turn off the' numeric
@attribute 'doing here the' numeric
@attribute 'looks like he' numeric
@attribute 'and mama s' numeric
@attribute 'uh the boy' numeric
@attribute 'sink run over' numeric
@attribute 'but she does' numeric
@attribute 'guess this is' numeric
@attribute 'no no she' numeric
@attribute 'and uh then' numeric
@attribute 'not in this' numeric
@attribute 'mama s uh' numeric
@attribute 'to turn off' numeric
@attribute 'she s doing' numeric
@attribute 'does nt have' numeric
@attribute 'going to be' numeric
@attribute 'cookies from the' numeric
@attribute 'nt have the' numeric
@attribute 'have the plug' numeric
@attribute 'the sink run' numeric
@attribute 'be on his' numeric
@attribute 'on a uh' numeric
@attribute class {ad,control}

@data
{2 7,3 0.3,5 2,6 2.617647,7 2,8 34,11 3,22 1,31 1,47 1,52 1,79 1,100 1,111 1,112 1,163 1,234 1,254 1,341 1,354 1,454 1,478 1,652 1,718 1,969 1}
{0 1,2 5,3 0.625,5 2,6 2.517241,7 1,8 29,9 1,22 1,31 2,35 1,36 1,50 1,61 1,65 1,82 1,93 1,117 1,150 1,154 1,179 1,212 1,228 1,466 1,471 1,511 1,596 1,1000 control}
{2 8,3 0.5,5 3,6 1.052632,7 1,8 19,11 1,12 1,20 1,22 1,38 1,42 1,47 1,52 1,60 1,79 1,80 1,96 1,98 1,105 1,597 1,639 1,718 1,720 1}
{2 8,3 0.428571,6 5.058824,8 51,11 4,23 1,31 2,92 1,230 1,235 1,244 1}
{0 1,2 2,3 0.578947,5 4,6 2.318182,8 44,10 1,11 1,12 1,13 1,14 1,16 1,17 1,19 1,20 1,22 1,24 1,25 1,26 1,27 1,29 1,31 4,38 1,39 1,40 1,41 1,42 1,47 1,52 1,54 1,55 1,63 1,75 1,79 1,89 1,101 1,102 1,104 1,105 1,107 1,111 1,122 1,128 1,137 1,139 1,140 1,143 1,154 1,166 1,185 1,188 1,195 1,197 1,223 1,238 1,242 1,252 1,266 1,278 1,288 1,291 1,293 1,308 1,317 1,340 1,387 1,439 1,461 1,475 1,490 1,494 1,503 1,517 1,597 1,628 1,639 1,667 1,718 1,997 1,1000 control}
{1 1,2 1,3 0.5,4 1,5 1,6 1.518519,7 1,8 27,15 1,20 1,21 1,22 1,24 1,25 1,26 1,30 1,31 4,38 1,39 1,40 1,41 1,42 1,46 1,47 1,49 1,52 1,53 1,62 1,68 1,75 1,78 1,79 1,80 1,84 1,96 1,97 1,98 1,110 1,122 1,123 1,137 1,165 1,169 1,199 1,200 1,227 1,431 1,633 1,964 1,1000 control}
{2 3,3 0.25,6 5.833333,8 18,9 1,19 1,20 1,22 1,28 1,31 6,35 1,36 1,41 1,42 1,45 1,47 1,50 1,52 1,57 1,64 1,65 1,73 1,74 1,75 1,79 1,104 1,111 1,118 1,122 1,157 1,165 1,169 1,176 1,190 1,215 1,326 1,348 1,442 1,447 1,468 1,628 1,904 1,964 1,1000 control}
{1 1,2 2,3 0.555556,4 1,5 1,6 3.411765,7 1,8 17,12 1,15 1,18 1,20 1,22 1,31 1,41 1,47 1,52 1,53 1,75 1,79 1,122 1,352 1,978 1,990 1}
{1 1,2 7,3 0.2,6 2.791667,8 24,22 1,31 2,718 1}
{2 3,3 0.647059,4 1,5 2,6 3.666667,7 1,8 36,12 1,15 1,20 1,22 1,28 1,29 1,31 5,41 1,42 1,46 1,51 1,53 1,54 1,55 1,63 1,75 1,102 1,106 1,107 1,110 1,111 1,118 1,127 1,132 1,135 1,146 1,154 1,156 1,160 1,167 1,188 1,229 1,238 1,246 1,253 1,255 1,257 1,258 1,266 1,274 1,291 1,308 1,390 1,429 1,508 1,537 1,652 1,870 1,903 1,917 1,969 1,980 1,1000 control}
{2 2,3 0.714286,4 1,6 1.875,8 16,9 1,11 1,12 1,18 1,22 1,28 1,31 1,35 1,36 1,39 1,41 1,46 1,50 1,59 1,61 1,65 1,75 1,82 1,93 1,99 1,110 1,111 1,143 1,186 1,262 1,334 1,385 1,648 1,1000 control}
{1 1,2 6,3 0.266667,5 5,6 1.441176,7 3,8 68,11 1,31 3,75 1,112 1,166 1,202 1,462 1,537 1,652 1}
{0 1,2 1,3 0.238095,4 1,5 1,6 4.666667,8 36,22 1,28 1,31 6,37 1,40 1,41 1,42 1,47 1,52 1,54 1,55 1,62 1,63 1,75 1,80 1,87 1,88 1,95 1,96 1,98 1,99 1,102 1,104 1,106 1,107 1,109 1,111 1,115 1,117 1,118 1,121 1,132 1,148 1,154 1,155 1,156 1,158 1,183 1,286 1,312 1,366 1,384 1,388 1,389 1,411 1,468 1,485 1,494 1,515 1,537 1,628 1,634 1,688 1,928 1,982 1,1000 control}
{0 1,2 4,3 1,5 1,6 5.72,7 1,8 25,10 1,13 1,14 1,15 1,16 1,17 1,22 1,31 4,38 1,40 1,41 1,42 1,48 1,51 1,53 1,75 1,90 1,106 1,119 1,124 1,138 1,148 1,156 1,184 1,186 1,191 1,196 1,218 1,225 1,226 1,232 1,233 1,259 1,263 1,315 1,323 1,332 1,361 1,417 1,434 1,463 1,476 1,597 1,639 1,747 1,1000 control}
{1 1,2 3,3 0.538462,4 1,5 14,6 1.474576,7 7,8 59,12 1,18 1,22 1,31 2,38 1,42 1,52 1,71 1,112 1,152 1,206 1,237 1,241 1,325 1,436 1,516 1,537 1,698 1}
{3 0.857143,4 1,5 2,6 1.764706,7 1,8 17,12 1,13 1,16 1,18 1,19 1,20 1,22 1,30 1,31 1,32 1,40 1,41 1,42 1,43 1,45 1,46 1,47 1,49 1,52 1,62 1,64 1,77 1,78 1,79 1,89 1,104 1,106 1,110 1,111 1,156 1,159 1,165 1,169 1,250 1,282 1,597 1,614 1,628 1,639 1,690 1,710 1,1000 control}
{1 1,2 4,3 0.6,5 2,6 4.037037,7 1,8 27,12 1,20 1,22 1,31 4,32 1,33 1,38 1,41 1,52 1,55 1,63 1,76 1,102 1,107 1,111 1,130 1,154 1,243 1,304 1,343 1,367 1,488 1,491 1,504 1,646 1,969 1,1000 control}
{3 0.6,4 1,6 1.75,8 8,9 1,15 1,20 1,21 1,22 1,30 1,31 4,35 1,36 1,46 1,49 1,50 1,61 1,65 1,75 1,84 1,94 1,110 1,122 1,179 1,228 1,964 1,1000 control}
{2 3,3 1.333333,5 1,6 3.333333,8 9,12 1,42 1,75 1,111 1,129 1,548 1,597 1,639 1,669 1,956 1,963 1,984 1,992 1,995 1,996 1}
{2 12,3 0.352941,5 9,6 1.645161,7 6,8 62,11 2,31 9,33 1,47 1,108 1,151 1,166 1,342 1,422 1,537 1,879 1}
{3 0.833333,4 1,5 1,6 5.85,8 20,12 1,18 1,20 1,22 1,30 1,41 1,42 1,48 1,49 1,52 1,75 1,98 1,111 1,114 1,163 1,503 1,801 1,813 1,972 1,994 1,1000 control}
{0 1,3 0.777778,4 1,5 1,6 11.636364,8 11,12 1,18 1,20 1,22 1,31 1,38 1,47 1,52 1,75 1,79 1,106 1,111 1,119 1,155 1,156 1,163 1,279 1,426 1,538 1,578 1,591 1,648 1,692 1,718 1,734 1,965 1,972 1,991 1,993 1}
{2 8,3 0.285714,5 1,6 1.425532,7 1,8 47,11 1,22 1,31 5,47 1,52 1,79 1,105 1,111 1,112 1,318 1,401 1,407 1,718 1,806 1,965 1,969 1}
{1 1,2 9,3 0.4,5 4,6 2.23913,8 46,11 1,12 1,22 1,31 4,41 1,42 1,50 1,98 1,105 1,111 1,275 1,328 1,358 1,441 1,681 1}
{2 8,3 0.375,5 3,6 2.296875,7 1,8 64,11 2,12 1,20 1,22 1,31 3,41 1,42 1,47 1,52 1,79 1,85 1,172 1,234 1,328 1,365 1,440 1,462 1,480 1,498 1,654 1,718 1,787 1,793 1,882 1,912 1}
{2 2,3 0.285714,4 1,5 1,6 3.052632,8 19,12 1,18 1,38 1,41 1,42 1,75 1,104 1,216 1,537 1,628 1}
{0 1,2 3,3 0.25,4 1,5 1,6 4.263158,8 19,12 1,14 1,15 1,17 1,18 1,22 1,30 1,31 1,34 1,38 1,40 1,42 1,49 1,51 1,55 1,63 1,78 1,80 1,94 1,96 1,98 1,107 1,108 1,111 1,205 1,327 1,400 1,442 1,472 1,639 1,718 1,746 1,965 1,1000 control}
{1 1,3 0.375,5 3,6 1.65,8 20,12 1,19 1,23 1,45 1,47 1,52 1,64 1,79 1,111 1,125 1,166 1,173 1,383 1,432 1,596 1,718 1}
{1 1,2 11,3 0.4,5 2,6 2.835294,8 85,11 3,20 1,23 1,31 4,38 1,41 1,42 1,108 1,111 1,122 1,142 1,154 1,164 1,216 1,221 1,234 1,303 1,359 1,362 1,537 1,634 1,698 1}
{0 1,2 8,3 0.391304,5 2,6 1.983871,7 1,8 62,13 1,16 1,19 1,22 1,31 3,38 1,40 1,41 1,42 1,45 1,47 1,52 1,55 1,63 1,64 1,79 1,80 1,87 1,96 1,98 1,102 1,107 1,111 1,141 1,149 1,154 1,185 1,188 1,207 1,211 1,266 1,334 1,424 1,427 1,537 1,597 1,611 1,634 1,639 1,668 1,670 1,722 1,1000 control}
{1 2,2 4,3 0.5,5 3,6 3.543478,7 1,8 46,12 1,31 4,111 1,159 1,173 1,206 1,240 1,341 1,346 1,452 1,473 1}
{2 2,3 0.8,4 1,6 4.916667,8 12,12 1,15 1,18 1,19 1,20 1,24 1,25 1,26 1,31 2,32 1,33 1,38 1,42 1,43 1,47 1,52 1,67 1,72 1,75 1,79 1,91 1,94 1,111 1,120 1,146 1,164 1,253 1,258 1,500 1,596 1,674 1,676 1,718 1,1000 control}
{0 1,2 1,3 0.923077,6 3.375,8 24,10 1,13 1,14 1,15 1,16 1,17 1,20 1,22 1,31 10,38 1,41 1,42 1,44 1,46 1,52 1,53 1,67 1,72 1,75 1,83 1,103 1,104 1,105 1,110 1,113 1,119 1,136 1,138 1,184 1,186 1,191 1,217 1,231 1,233 1,263 1,313 1,323 1,361 1,393 1,417 1,463 1,628 1,991 1,1000 control}
{3 0.5,6 3.8,8 15,12 1,20 1,31 1,33 1,42 1,80 1,91 1,96 1,98 1,120 1,165 1,169 1,215 1,218 1,232 1,324 1,326 1,718 1,1000 control}
{2 5,3 0.7,5 1,6 4.4,8 30,11 1,13 1,29 1,31 4,33 1,38 1,111 1,128 1,168 1,212 1,219 1,243 1,252 1,330 1,476 1,537 1,901 1,969 1,1000 control}
{0 1,1 1,2 1,3 0.470588,4 1,5 1,6 4.2,8 30,9 1,11 1,12 1,15 1,19 1,20 1,22 1,30 1,31 6,35 1,37 1,41 1,42 1,44 1,47 1,49 1,52 1,54 1,61 1,79 1,82 1,93 1,94 1,95 1,103 1,105 1,106 1,111 1,113 1,135 1,143 1,155 1,156 1,162 1,163 1,236 1,243 1,249 1,262 1,321 1,337 1,344 1,378 1,385 1,409 1,414 1,461 1,578 1,591 1,734 1,903 1,917 1,969 1,1000 control}
{3 0.8,6 4.888889,8 9,12 1,19 1,21 1,22 1,31 1,32 1,43 1,45 1,47 1,52 1,64 1,79 1,105 1,106 1,111 1,119 1,121 1,154 1,156 1,163 1,298 1,377 1,459 1,467 1,482 1,496 1,497 1,501 1,515 1,597 1,1000 control}
{1 1,2 18,3 0.666667,5 16,6 0.853211,7 7,8 109,11 3,19 1,22 1,28 1,31 2,32 1,45 1,47 1,51 1,52 1,56 1,60 1,64 1,75 1,79 1,111 1,112 1,152 1,301 1,355 1,365 1,371 1,470 1,479 1,586 1,597 1,649 1,736 1,965 1}
{0 1,2 1,3 0.6,5 2,6 7.545455,8 22,31 2,52 1,54 1,75 1,76 1,99 1,105 1,111 1,113 1,121 1,164 1,246 1,255 1,267 1,390 1,395 1,413 1,455 1,475 1,499 1,538 1,578 1,591 1,692 1,718 1,943 1,947 1,1000 control}
{2 1,3 0.571429,6 2.846154,8 13,12 1,15 1,19 1,20 1,31 1,41 1,45 1,47 1,48 1,52 1,57 1,64 1,73 1,74 1,75 1,79 1,84 1,94 1,106 1,111 1,120 1,122 1,146 1,156 1,157 1,259 1,330 1,614 1,964 1,965 1,1000 control}
{2 1,3 0.5,5 2,6 2.285714,8 14,12 1,20 1,31 2,110 1,112 1,422 1}
{0 1,2 1,3 0.75,4 1,5 1,6 5.606061,8 33,10 1,11 1,14 1,17 1,21 1,22 1,27 1,29 1,31 3,44 1,46 1,51 1,62 1,76 1,88 1,99 1,100 1,106 1,110 1,111 1,112 1,122 1,124 1,127 1,143 1,150 1,156 1,160 1,167 1,226 1,231 1,238 1,247 1,262 1,282 1,309 1,382 1,514 1,551 1,664 1,846 1,895 1,903 1,917 1,978 1,1000 control}
{2 1,3 0.411765,6 5.380952,8 42,9 1,11 1,12 1,15 1,31 2,47 1,61 1,94 1,111 1,122 1,158 1,166 1,306 1,431 1,433 1,434 1,596 1,718 1,739 1,839 1,847 1,964 1,1000 control}
{2 3,3 0.333333,5 1,6 1.566667,7 1,8 30,11 1,12 1,22 1,31 4,38 1,42 1,51 1,75 1,104 1,105 1,154 1,216 1,325 1,358 1,368 1,376 1,537 1,597 1,628 1,639 1,667 1,720 1}
{3 0.444444,6 2.090909,8 22,11 1,12 1,28 1,31 3,38 1,39 1,41 1,59 1,75 1,111 1,139 1,718 1,969 1,1000 control}
{0 1,2 1,3 0.583333,4 1,5 1,6 10.565217,8 23,12 1,18 1,22 1,29 1,30 1,31 3,34 1,40 1,41 1,45 1,47 1,48 1,49 1,54 1,62 1,63 1,64 1,78 1,106 1,114 1,119 1,133 1,145 1,148 1,154 1,156 1,163 1,184 1,193 1,196 1,257 1,332 1,340 1,364 1,406 1,419 1,420 1,427 1,537 1,639 1,1000 control}
{0 1,2 1,3 0.571429,4 1,5 4,6 2.230769,7 1,8 26,10 1,12 1,14 1,17 1,18 1,19 1,20 1,21 1,22 1,31 1,34 1,38 1,40 1,44 1,45 1,47 1,52 1,55 1,63 1,64 1,66 1,75 1,79 1,102 1,103 1,105 1,106 1,107 1,111 1,113 1,115 1,121 1,154 1,162 1,198 1,214 1,248 1,272 1,293 1,316 1,343 1,418 1,456 1,496 1,537 1,581 1,586 1,654 1,688 1,781 1,904 1,965 1,1000 control}
{1 1,3 0.444444,5 2,6 3.47619,8 21,9 1,12 1,20 1,22 1,31 2,38 1,41 1,42 1,50 1,74 1,90 1,111 1,116 1,347 1,509 1,669 1,685 1,881 1,965 1,972 1,994 1,1000 control}
{2 2,3 0.5,4 1,5 1,6 2.411765,7 1,8 17,15 1,21 1,31 2,33 1,34 1,41 1,42 1,45 1,47 1,53 1,57 1,64 1,68 1,73 1,74 1,75 1,157 1,159 1,163 1,168 1,222 1,269 1,396 1,482 1,664 1,1000 control}
{1 1,2 1,3 0.333333,5 3,6 3.033333,7 2,8 30,11 1,22 1,31 2,42 1,45 1,47 1,52 1,56 1,60 1,64 1,79 1,112 1,161 1,180 1,458 1,639 1,641 1,685 1}
{0 1,1 1,2 4,3 0.526316,5 2,6 2.723404,8 47,11 2,15 1,20 1,22 1,28 1,31 9,33 1,38 1,39 1,41 1,52 1,53 1,75 1,111 1,112 1,115 1,121 1,152 1,154 1,168 1,224 1,380 1,408 1,537 1,619 1,718 1}
{0 1,2 7,3 0.5,5 6,6 3.162791,7 2,8 43,12 1,20 1,28 1,31 2,32 1,33 1,42 1,44 1,58 1,77 1,101 1,103 1,104 1,105 1,111 1,113 1,115 1,116 1,118 1,154 1,211 1,297 1,386 1,393 1,406 1,503 1,537 1,579 1,667 1,733 1,965 1,1000 control}
{1 3,2 6,3 0.253521,5 15,6 1.929104,7 11,8 268,11 6,23 1,31 10,38 1,41 1,42 1,52 1,70 1,71 1,75 1,86 1,106 1,112 1,129 1,134 1,151 1,156 1,173 1,175 1,177 1,180 1,187 1,194 1,204 1,208 1,230 1,241 1,277 1,287 1,289 1,294 1,339 1,357 1,359 1,362 1,370 1,381 1,408 1,436 1,440 1,473 1,474 1,477 1,486 1,495 1,536 1,563 1,610 1,614 1,623 1,635 1,652 1,688 1,691 1}
{1 5,2 3,3 0.347826,5 9,6 2.5,7 5,8 50,21 1,22 1,27 1,29 1,31 1,32 1,38 1,41 1,46 1,69 1,70 1,75 1,81 1,92 1,110 1,111 1,122 1,147 1,160 1,167 1,210 1,216 1,357 1,376 1,415 1,487 1,615 1,648 1,674 1,676 1,941 1,975 1}
{3 0.4,5 1,6 3.708333,7 1,8 24,11 1,12 1,13 1,16 1,22 1,31 1,42 1,89 1,105 1,111 1,113 1,122 1,149 1,155 1,718 1,720 1,881 1,882 1,947 1,969 1,978 1,990 1,1000 control}
{2 2,3 0.615385,4 1,5 1,6 2.730769,7 1,8 26,11 1,12 1,15 1,18 1,19 1,30 1,31 8,34 1,39 1,41 1,42 1,45 1,47 1,49 1,52 1,57 1,64 1,74 1,75 1,79 1,80 1,91 1,96 1,97 1,98 1,111 1,120 1,500 1,634 1,718 1,1000 control}
{1 1,2 7,3 0.125,5 2,6 1.518519,7 2,8 27,11 2,12 1,28 1,31 3,38 1,41 1,42 1,104 1,111 1,164 1,319 1,441 1,510 1,628 1}
{1 1,2 3,3 0.357143,5 4,6 3.041667,7 1,8 48,11 1,15 1,20 1,22 1,28 1,31 2,38 1,39 1,41 1,45 1,46 1,47 1,52 1,53 1,64 1,75 1,79 1,110 1,118 1,125 1,129 1,147 1,177 1,213 1,220 1,370 1,379 1,486 1,596 1,648 1,652 1,656 1,698 1,718 1}
{3 0.583333,5 3,6 6.774194,7 1,8 31,9 1,20 1,22 1,28 1,31 8,35 1,39 1,41 1,42 1,46 1,48 1,50 1,75 1,82 1,93 1,104 1,110 1,136 1,139 1,260 1,273 1,348 1,447 1,471 1,628 1,667 1,870 1,1000 control}
{2 2,3 1.25,6 5.333333,8 9,9 1,12 1,22 1,31 4,38 1,212 1,430 1,1000 control}
{0 1,2 9,3 0.357143,4 1,5 5,6 2.94,7 1,8 50,11 3,12 1,18 1,19 1,20 1,21 1,22 1,31 3,42 1,45 1,46 1,47 1,52 1,54 1,55 1,57 1,60 1,63 1,64 1,67 1,72 1,74 1,79 1,83 1,102 1,104 1,105 1,107 1,110 1,111 1,115 1,117 1,122 1,150 1,153 1,154 1,164 1,203 1,250 1,316 1,351 1,364 1,418 1,537 1,596 1,619 1,628 1,747 1,916 1,1000 control}
{0 1,2 1,3 0.333333,5 1,6 4.909091,7 1,8 22,9 1,10 1,14 1,17 1,19 1,20 1,21 1,31 1,32 1,35 1,36 1,41 1,45 1,47 1,49 1,50 1,52 1,61 1,64 1,65 1,77 1,79 1,82 1,88 1,93 1,99 1,104 1,110 1,111 1,297 1,321 1,337 1,375 1,471 1,596 1,723 1,1000 control}
{1 1,2 4,3 0.7,5 1,6 4.416667,8 24,12 1,21 1,22 1,28 1,31 2,32 1,33 1,38 1,46 1,52 1,91 1,99 1,110 1,111 1,132 1,248 1,257 1,537 1,586 1,649 1,688 1,718 1,965 1,1000 control}
{0 1,3 0.5,4 1,5 3,6 4.275,8 40,11 1,15 1,20 1,22 1,28 1,30 1,31 11,37 1,38 1,39 1,41 1,46 1,47 1,48 1,49 1,51 1,53 1,55 1,59 1,63 1,75 1,94 1,95 1,97 1,102 1,107 1,110 1,111 1,122 1,140 1,154 1,155 1,171 1,203 1,292 1,304 1,333 1,367 1,390 1,537 1,611 1,619 1,654 1,670 1,722 1,747 1,964 1,969 1,982 1,1000 control}
{2 6,3 0.25,5 6,6 1.854167,7 2,8 48,11 1,41 1,69 1,70 1,75 1,111 1,112 1,151 1,161 1,302 1,444 1,493 1,585 1,639 1,987 1}
{2 2,3 0.333333,4 1,5 1,6 5.666667,7 1,8 18,12 1,15 1,18 1,22 1,31 3,34 1,38 1,41 1,42 1,45 1,47 1,52 1,53 1,64 1,75 1,79 1,91 1,101 1,106 1,120 1,133 1,138 1,146 1,153 1,156 1,217 1,253 1,258 1,274 1,313 1,378 1,500 1,578 1,639 1,648 1,652 1,982 1,1000 control}
{1 1,2 4,3 0.333333,5 3,6 2.795455,7 1,8 44,23 1,31 2,69 1,81 1,86 1,151 1,201 1,204 1,230 1,507 1,595 1,599 1,700 1,760 1,767 1,768 1,819 1,820 1,821 1,828 1,840 1,850 1,851 1,852 1,853 1,854 1,856 1,857 1,859 1,860 1,861 1,862 1,863 1,865 1,866 1,867 1,868 1,869 1,871 1,873 1,874 1,876 1,878 1,888 1,889 1,890 1,891 1,892 1,896 1,909 1,910 1,919 1,920 1,921 1,923 1,929 1,934 1,938 1,957 1,961 1,988 1}
{2 1,3 0.583333,4 1,5 4,6 3.341463,7 1,8 41,11 4,12 1,15 1,18 1,31 1,42 1,52 1,54 1,100 1,111 1,119 1,237 1,264 1,339 1,357 1,371 1,437 1,443 1,448 1,458 1,465 1,474 1,492 1,537 1,634 1,652 1,943 1,991 1,993 1}
{1 1,2 3,3 0.545455,4 1,5 5,6 1.263158,7 3,8 38,11 1,12 1,18 1,20 1,21 1,22 1,31 2,41 1,42 1,46 1,52 1,71 1,75 1,110 1,111 1,122 1,164 1,241 1,383 1,432 1,622 1,648 1,667 1,870 1}
{2 1,3 0.25,5 2,6 2.888889,8 36,20 1,22 1,29 1,31 5,38 1,42 1,48 1,55 1,63 1,102 1,104 1,106 1,107 1,111 1,122 1,154 1,156 1,166 1,181 1,300 1,314 1,628 1,634 1,639 1,652 1,964 1}
{2 4,3 0.5625,5 3,6 4.948718,7 1,8 39,10 1,11 2,12 1,19 1,20 1,22 1,28 1,31 6,33 1,41 1,45 1,47 1,52 1,62 1,64 1,75 1,79 1,84 1,109 1,111 1,121 1,149 1,154 1,164 1,192 1,203 1,209 1,375 1,416 1,425 1,430 1,464 1,489 1,508 1,619 1,652 1,688 1,718 1,916 1,941 1,980 1,982 1,1000 control}
{0 1,2 1,3 0.307692,4 1,5 4,6 4.4,7 1,8 30,12 1,18 1,20 1,21 1,22 1,29 1,31 5,34 1,38 1,41 1,42 1,46 1,52 1,55 1,63 1,102 1,107 1,110 1,111 1,121 1,126 1,133 1,154 1,229 1,236 1,257 1,265 1,268 1,312 1,347 1,350 1,509 1,537 1,538 1,578 1,586 1,591 1,648 1,692 1,1000 control}
{1 2,2 2,3 0.3,5 3,6 4.764706,7 1,8 34,11 1,12 1,23 1,31 3,42 1}
{3 0.65,5 8,6 5.508197,7 3,8 61,10 1,15 1,22 1,23 1,27 1,31 5,32 1,33 1,39 1,41 1,42 1,46 1,48 1,49 1,52 1,53 1,54 1,97 1,104 1,105 1,106 1,110 1,111 1,115 1,119 1,121 1,122 1,156 1,168 1,205 1,214 1,246 1,247 1,255 1,267 1,274 1,278 1,344 1,366 1,411 1,420 1,424 1,425 1,434 1,439 1,450 1,628 1,631 1,674 1,734 1,969 1,1000 control}
{1 4,2 9,3 0.583333,5 2,6 3.381818,8 55,11 4,22 1,31 2,33 1,42 1,55 1,63 1,101 1,104 1,107 1,244 1,404 1,628 1}
{0 1,1 1,2 10,3 0.454545,5 3,6 2.645833,7 1,8 48,12 1,22 1,31 2,32 1,41 1,42 1,43 1,77 1,88 1,99 1,104 1,109 1,111 1,117 1,128 1,170 1,174 1,183 1,192 1,320 1,331 1,384 1,388 1,389 1,485 1,916 1,1000 control}
{0 1,1 1,2 15,3 0.642857,6 2.22,8 50,11 1,20 1,22 1,31 4,44 1,47 1,52 1,79 1,111 1,115 1,121 1,122 1,155 1,159 1,162 1,267 1,351 1,429 1,777 1,964 1,965 1,981 1,1000 control}
{0 1,2 13,3 0.461538,5 6,6 2.088608,7 4,8 79,12 1,22 1,31 10,37 1,38 1,40 1,45 1,47 1,52 1,55 1,57 1,62 1,63 1,64 1,73 1,74 1,95 1,100 1,102 1,107 1,130 1,135 1,154 1,155 1,157 1,163 1,164 1,209 1,414 1,419 1,482 1,515 1,517 1,537 1,712 1,718 1,824 1,839 1,847 1,954 1,960 1,983 1,1000 control}
{2 4,3 0.416667,5 1,6 3.047619,7 1,8 42,31 1,52 1,111 1,154 1,428 1,457 1,505 1}
{0 1,2 2,3 0.625,5 1,6 1.952381,8 21,22 1,28 1,31 5,32 1,37 1,38 1,39 1,41 1,42 1,43 1,58 1,62 1,95 1,111 1,112 1,139 1,155 1,164 1,233 1,256 1,304 1,345 1,367 1,393 1,468 1,674 1,951 1,969 1,1000 control}
{2 8,3 0.266667,5 2,6 2.512821,7 1,8 39,11 1,19 1,22 1,31 7,42 1,45 1,47 1,52 1,57 1,64 1,74 1,79 1,111 1,166 1,172 1,254 1,271 1,354 1,634 1,688 1,947 1}
{1 1,3 0.5,5 6,6 4.78125,7 3,8 32,12 1,22 1,23 1,31 1,38 1,47 1,52 1,79 1,99 1,108 1,221 1,301 1,457 1,649 1,712 1,718 1}
{2 1,3 0.428571,6 2.588235,8 17,11 1,31 2,41 1,48 1,75 1,110 1,125 1,213 1}
{1 1,2 13,3 0.259259,5 1,6 0.94382,8 89,9 1,11 2,22 1,31 10,42 1,44 1,47 1,52 1,58 1,61 1,63 1,69 1,79 1,86 1,100 1,103 1,105 1,111 1,112 1,116 1,122 1,162 1,289 1,300 1,408 1,412 1,801 1,894 1,969 1}
{0 1,2 2,3 0.583333,4 1,6 1.708333,8 24,10 1,12 1,14 1,17 1,18 1,20 1,22 1,28 1,31 5,33 1,38 1,39 1,42 1,46 1,48 1,59 1,75 1,80 1,96 1,98 1,99 1,101 1,106 1,109 1,110 1,114 1,124 1,139 1,156 1,168 1,192 1,219 1,226 1,276 1,285 1,392 1,402 1,656 1,740 1,1000 control}
{0 1,2 1,3 0.454545,5 2,6 2.681818,8 22,15 1,20 1,31 3,37 1,42 1,49 1,68 1,75 1,80 1,94 1,95 1,104 1,122 1,123 1,146 1,155 1,158 1,197 1,199 1,200 1,223 1,227 1,253 1,258 1,280 1,329 1,481 1,628 1,634 1,688 1,718 1,815 1,880 1,965 1,1000 control}
{2 1,3 0.285714,5 2,6 0.533333,7 1,8 30,11 4,31 1,41 1,45 1,47 1,49 1,52 1,64 1,75 1,79 1,85 1,106 1,111 1,156 1,202 1,360 1,445 1,596 1,601 1,718 1,723 1,731 1,733 1,764 1,766 1,773 1,778 1,779 1,783 1,784 1,791 1,803 1,835 1,870 1,875 1,900 1,941 1}
{2 5,3 0.230769,5 1,6 1.222222,8 45,11 3,12 1,22 1,23 1,31 3,41 1,46 1,49 1,71 1,110 1,112 1,208 1,254 1,301 1,303 1,335 1,354 1,363 1,399 1,436 1,438 1,443 1,451 1,452 1,633 1,718 1,736 1}
{0 1,2 4,3 0.466667,4 1,5 7,6 3.166667,7 3,8 48,9 1,10 1,11 1,12 1,14 1,15 1,17 1,18 1,19 1,20 1,22 1,27 1,29 1,31 2,34 1,38 1,42 1,44 1,45 1,46 1,47 1,48 1,52 1,53 1,55 1,57 1,62 1,63 1,64 1,73 1,74 1,75 1,76 1,79 1,101 1,102 1,103 1,104 1,105 1,107 1,110 1,111 1,114 1,122 1,154 1,157 1,160 1,162 1,165 1,167 1,169 1,251 1,347 1,382 1,392 1,483 1,509 1,537 1,561 1,562 1,628 1,722 1,1000 control}
{2 1,3 0.222222,6 3.428571,8 21,13 1,19 1,20 1,31 5,41 1,42 1,45 1,47 1,52 1,58 1,64 1,79 1,104 1,111 1,131 1,168 1,212 1,219 1,330 1,430 1,628 1,1000 control}
{0 1,3 0.458333,4 1,5 15,6 1.113636,7 1,8 88,11 1,19 1,31 12,37 1,41 1,42 1,44 1,45 1,47 1,48 1,52 1,54 1,63 1,64 1,79 1,95 1,103 1,105 1,106 1,111 1,112 1,113 1,114 1,122 1,155 1,156 1,162 1,165 1,169 1,210 1,454 1,460 1,591 1,688 1,718 1,969 1}
{0 1,2 8,3 0.222222,5 2,6 4.724138,7 1,8 29,22 1,31 5,41 1,47 1,52 1,79 1,117 1,224 1,404 1,537 1}
{0 1,2 7,3 0.375,6 4.75,8 12,12 1,19 1,22 1,24 1,25 1,26 1,28 1,31 6,37 1,38 1,41 1,42 1,44 1,46 1,47 1,48 1,52 1,79 1,95 1,103 1,105 1,110 1,111 1,113 1,114 1,118 1,155 1,273 1,634 1,1000 control}
{2 1,3 0.4,4 1,5 1,6 1.71875,7 1,8 32,11 1,12 1,15 1,18 1,20 1,22 1,30 1,31 4,38 1,41 1,47 1,48 1,49 1,52 1,53 1,75 1,79 1,106 1,122 1,126 1,156 1,164 1,231 1,327 1,400 1,648 1,1000 control}
{0 1,2 11,3 0.285714,6 1.571429,8 28,11 1,19 1,45 1,47 1,52 1,64 1,75 1,79 1,100 1,111 1,112 1,125 1,155 1,202 1,421 1,470 1,649 1,733 1}
{2 4,3 1,5 1,6 4.5,8 14,22 1,28 1,105 1,136 1,189 1,239 1,246 1,255 1,508 1,596 1,597 1,639 1,650 1,661 1,690 1,718 1,980 1,1000 control}
{0 1,2 2,3 0.514286,4 1,5 6,6 3.373494,7 2,8 83,9 1,10 1,11 3,12 1,14 1,15 1,17 1,18 1,20 1,22 1,27 1,28 1,29 1,31 4,32 1,33 1,35 1,36 1,37 1,39 1,40 1,41 1,42 1,43 1,49 1,50 1,52 1,54 1,55 1,56 1,58 1,59 1,61 1,62 1,63 1,65 1,66 1,67 1,72 1,76 1,78 1,80 1,83 1,87 1,88 1,94 1,95 1,96 1,98 1,99 1,102 1,107 1,111 1,112 1,119 1,121 1,122 1,145 1,148 1,154 1,155 1,158 1,159 1,160 1,163 1,167 1,171 1,183 1,188 1,214 1,236 1,247 1,256 1,261 1,266 1,267 1,286 1,288 1,291 1,292 1,305 1,308 1,320 1,331 1,333 1,340 1,344 1,350 1,353 1,356 1,364 1,369 1,388 1,389 1,405 1,476 1,485 1,494 1,537 1,586 1,615 1,618 1,639 1,669 1,704 1,965 1,969 1,1000 control}
{1 1,2 4,3 0.136364,5 1,6 2.771084,7 1,8 83,11 1,31 2,38 1,111 1,144 1,244 1}
{2 5,3 0.142857,5 1,6 2.428571,8 21,20 1,22 1,31 3,38 1,47 1,52 1,60 1,79 1,224 1,368 1,649 1,671 1,672 1,673 1,682 1,683 1,696 1,712 1,729 1,745 1}
{1 1,2 4,3 0.266667,5 3,6 3.595238,7 1,8 42,22 1,31 1,41 1,42 1,47 1,52 1,70 1,75 1,79 1,92 1,100 1,134 1,144 1,147 1,175 1,284 1,296 1,299 1,349 1,355 1,374 1}
{0 1,2 1,3 0.3,5 8,6 7,7 5,8 38,12 1,20 1,22 1,31 2,32 1,38 1,40 1,42 1,48 1,51 1,55 1,62 1,63 1,66 1,75 1,77 1,102 1,104 1,106 1,107 1,111 1,112 1,114 1,115 1,149 1,154 1,155 1,156 1,268 1,270 1,297 1,305 1,312 1,317 1,537 1,639 1,1000 control}
{1 2,2 7,3 0.333333,6 5.023256,8 43,11 2,31 3,42 1,86 1,111 1,134 1,142 1,283 1,336 1,372 1,428 1,505 1,507 1,537 1,688 1,771 1}
{1 3,2 1,3 0.238095,5 5,6 1.318182,7 1,8 110,11 4,23 1,31 2,142 1,394 1,449 1}
{1 2,2 2,3 0.125,5 2,6 9.28125,7 2,8 32,11 1,31 2,69 1,81 1,86 1,144 1,765 1,774 1,775 1,776 1,780 1,782 1,788 1,792 1,797 1,798 1,800 1,802 1,807 1,809 1,811 1,839 1,847 1,887 1,965 1}
{2 1,3 0.588235,5 5,6 1.909091,8 44,10 1,11 3,12 1,14 1,28 1,31 3,41 1,58 1,101 1,107 1,109 1,111 1,118 1,131 1,132 1,133 1,136 1,141 1,154 1,158 1,167 1,171 1,197 1,209 1,223 1,416 1,466 1,511 1,537 1,597 1,639 1,1000 control}
{2 5,3 0.571429,6 5.029412,8 34,12 1,13 1,16 1,27 1,29 1,31 4,38 1,42 1,44 1,48 1,52 1,63 1,76 1,103 1,105 1,110 1,111 1,114 1,119 1,122 1,162 1,182 1,191 1,196 1,251 1,259 1,597 1,639 1,667 1,895 1,964 1,1000 control}
{2 5,3 0.666667,5 2,6 4.125,8 24,11 1,22 1,31 1,32 1,42 1,44 1,99 1,103 1,105 1,113 1,376 1}
{1 1,2 10,3 0.272727,4 1,6 4.62069,8 29,9 1,11 1,12 1,18 1,20 1,31 6,34 1,38 1,41 1,42 1,45 1,47 1,64 1,122 1,159 1,165 1,169 1,248 1,250 1,329 1,667 1,718 1,964 1,1000 control}
{0 1,2 3,3 0.666667,5 2,6 1.588235,8 34,11 2,22 1,28 1,31 4,38 1,40 1,42 1,46 1,48 1,49 1,56 1,62 1,78 1,85 1,92 1,104 1,110 1,118 1,300 1,307 1,446 1,480 1,628 1,880 1,881 1}
{2 7,3 0.4,5 1,6 11.714286,8 21,11 1,13 1,20 1,22 1,31 6,38 1,41 1,66 1,116 1,140 1,236 1,238 1,242 1,247 1,273 1,278 1,288 1,350 1,409 1,506 1,514 1,646 1,667 1,1000 control}
{1 4,2 3,3 0.681818,5 29,6 1.09375,7 19,8 160,11 3,12 1,22 1,23 1,31 2,42 1,47 1,52 1,62 1,71 1,100 1,101 1,111 1,112 1,204 1,206 1,208 1,234 1,355 1,412 1,423 1,435 1,460 1,972 1,994 1}
{2 5,3 0.333333,5 5,6 1.40625,7 1,8 32,11 1,31 3,125 1,166 1,287 1,537 1,718 1,722 1}
{1 1,2 9,3 0.5,5 2,6 1.375,7 1,8 24,11 1,41 1,52 1,75 1,111 1,166 1,224 1,244 1,245 1,512 1,518 1,841 1,870 1}
{3 0.666667,4 1,6 4.333333,8 15,12 1,13 1,16 1,18 1,20 1,21 1,22 1,28 1,30 1,31 7,38 1,39 1,40 1,41 1,42 1,46 1,49 1,58 1,62 1,75 1,78 1,89 1,105 1,110 1,111 1,116 1,118 1,131 1,148 1,184 1,332 1,334 1,361 1,622 1,1000 control}
{0 1,1 1,2 6,3 1,4 1,6 1.777778,8 18,12 1,18 1,22 1,37 1,38 1,42 1,45 1,47 1,50 1,52 1,64 1,66 1,79 1,90 1,95 1,104 1,112 1,153 1,155 1,198 1,249 1,272 1,290 1,306 1,628 1,639 1,718 1,1000 control}
{0 1,2 10,3 0.625,6 2.714286,8 21,9 1,12 1,15 1,19 1,20 1,22 1,24 1,25 1,27 1,29 1,31 6,36 1,37 1,42 1,44 1,47 1,50 1,52 1,53 1,67 1,68 1,72 1,75 1,79 1,80 1,83 1,84 1,96 1,98 1,103 1,105 1,111 1,122 1,123 1,160 1,167 1,199 1,200 1,718 1,964 1,1000 control}
{2 2,3 0.375,6 3.823529,8 17,11 2,12 1,15 1,22 1,28 1,31 4,38 1,42 1,44 1,47 1,52 1,53 1,58 1,79 1,80 1,104 1,116 1,189 1,239 1,537 1,628 1,815 1,880 1,993 1,1000 control}
{0 1,2 1,3 0.538462,5 1,6 1.685714,8 35,10 1,14 1,17 1,20 1,21 1,22 1,31 7,32 1,42 1,43 1,44 1,47 1,48 1,52 1,76 1,77 1,79 1,91 1,103 1,104 1,105 1,106 1,113 1,114 1,122 1,123 1,164 1,200 1,248 1,558 1,1000 control}
{0 1,2 1,3 0.545455,5 3,6 3.611111,7 2,8 36,11 1,12 1,13 1,16 1,19 1,21 1,22 1,31 8,37 1,38 1,42 1,45 1,46 1,47 1,51 1,52 1,64 1,75 1,79 1,95 1,110 1,111 1,126 1,155 1,225 1,263 1,265 1,322 1,463 1,870 1,965 1,1000 control}
{3 0.866667,4 1,5 3,6 6.128205,8 39,15 1,16 1,20 1,21 1,22 1,28 1,30 1,31 3,32 1,38 1,39 1,40 1,41 1,42 1,44 1,46 1,48 1,49 1,54 1,59 1,62 1,63 1,75 1,76 1,78 1,87 1,94 1,97 1,99 1,103 1,104 1,105 1,110 1,113 1,118 1,132 1,140 1,145 1,162 1,182 1,242 1,282 1,286 1,369 1,455 1,464 1,499 1,501 1,506 1,537 1,622 1,628 1,646 1,674 1,688 1,954 1,1000 control}
{1 2,2 4,3 0.666667,4 1,5 2,6 5.307692,7 1,8 26,12 1,15 1,18 1,20 1,22 1,31 3,38 1,40 1,41 1,42 1,44 1,48 1,50 1,52 1,62 1,66 1,90 1,94 1,103 1,105 1,110 1,113 1,124 1,126 1,145 1,158 1,162 1,198 1,226 1,265 1,270 1,272 1,290 1,345 1,395 1,413 1,634 1,718 1,1000 control}
{0 1,2 6,3 0.625,4 1,6 4.5,8 18,11 2,12 1,18 1,20 1,22 1,31 1,32 1,33 1,38 1,43 1,47 1,52 1,75 1,77 1,79 1,99 1,100 1,104 1,116 1,117 1,122 1,138 1,164 1,178 1,197 1,223 1,402 1,461 1,710 1,718 1,965 1,1000 control}
{2 4,3 0.25,5 1,6 1.025,8 40,31 2,38 1,69 1,194 1,415 1,451 1}
{0 1,2 7,3 0.388889,4 1,5 3,6 2.155556,7 2,8 45,12 1,15 1,18 1,20 1,22 1,30 1,31 11,33 1,41 1,42 1,47 1,48 1,49 1,52 1,53 1,75 1,79 1,84 1,101 1,106 1,114 1,117 1,122 1,156 1,157 1,165 1,168 1,169 1,178 1,219 1,276 1,285 1,324 1,704 1,718 1,964 1,1000 control}
{0 1,2 4,3 0.736842,4 1,5 1,6 2.466667,8 45,10 1,12 1,14 1,15 1,17 1,18 1,19 1,20 1,22 1,31 8,33 1,38 1,41 1,42 1,44 1,45 1,47 1,48 1,52 1,54 1,64 1,79 1,80 1,94 1,96 1,98 1,103 1,105 1,106 1,111 1,112 1,113 1,114 1,156 1,162 1,165 1,169 1,225 1,263 1,270 1,417 1,450 1,517 1,641 1,667 1,681 1,904 1,965 1,969 1,1000 control}
{2 17,3 0.434783,5 3,6 1.864198,7 2,8 81,11 2,15 1,19 1,22 1,31 7,33 1,41 1,42 1,45 1,47 1,52 1,63 1,64 1,79 1,111 1,133 1,136 1,141 1,153 1,176 1,182 1,190 1,193 1,207 1,211 1,274 1,403 1,406 1,419 1,481 1,537 1,541 1,558 1,633 1,718 1,839 1,1000 control}
{1 1,2 4,3 0.307692,5 11,6 1.380282,7 6,8 71,22 1,42 1,56 1,100 1,104 1,108 1,110 1,112 1,122 1,339 1,407 1,469 1,474 1,484 1,628 1,993 1}
{1 1,2 12,3 0.529412,5 5,6 2.823529,7 3,8 68,11 4,23 1,31 4,41 1,42 1,47 1,52 1,60 1,81 1,108 1,122 1,134 1,161 1,175 1,194 1,221 1,277 1,281 1,360 1,381 1,445 1,469 1,477 1,484 1,881 1,904 1,964 1}
{2 11,3 0.235294,5 2,6 1.813953,7 1,8 43,12 1,22 1,31 6,41 1,42 1,71 1,104 1,111 1,112 1,144 1,241 1,279 1,404 1,628 1,718 1}
{1 1,2 2,3 0.714286,4 1,5 2,6 11.526316,8 19,9 1,10 1,12 1,13 1,16 1,18 1,20 1,22 1,31 2,33 1,34 1,35 1,36 1,42 1,44 1,48 1,50 1,61 1,65 1,74 1,75 1,82 1,89 1,93 1,99 1,103 1,105 1,106 1,120 1,156 1,159 1,163 1,215 1,251 1,295 1,356 1,373 1,385 1,405 1,488 1,491 1,504 1,1000 control}
{2 8,3 0.727273,5 2,6 1.2,8 40,11 2,22 1,31 5,111 1,122 1,245 1,302 1,338 1,360 1,397 1,399 1,445 1,493 1,512 1,518 1,759 1,899 1,901 1,940 1,942 1,943 1,945 1,951 1,953 1,954 1,960 1,964 1,967 1,969 1,983 1,991 1,993 1,997 1,998 1}
{2 1,3 0.285714,5 1,6 1.913043,7 1,8 23,11 1,31 2,112 1,152 1,470 1,510 1,600 1,781 1}
{0 1,2 1,3 0.875,6 2.882353,8 17,22 1,31 3,32 1,40 1,41 1,48 1,49 1,62 1,75 1,78 1,106 1,111 1,114 1,154 1,156 1,193 1,218 1,232 1,270 1,490 1,674 1,965 1,1000 control}
{0 1,2 6,3 0.538462,4 1,5 1,6 5.821429,8 28,10 1,15 1,21 1,22 1,31 6,34 1,38 1,45 1,46 1,47 1,51 1,52 1,53 1,54 1,57 1,64 1,74 1,79 1,110 1,117 1,122 1,189 1,195 1,225 1,239 1,343 1,409 1,456 1,581 1,613 1,688 1,718 1,964 1,1000 control}
{2 6,3 0.416667,5 3,6 3.104167,8 48,11 2,12 1,31 1,38 1,41 1,47 1,56 1,111 1,204 1,210 1,296 1,349 1,781 1,965 1,972 1}
{0 1,1 1,2 15,3 0.533333,5 10,6 3,7 4,8 107,11 3,12 1,15 1,22 1,31 7,41 1,42 1,52 1,56 1,64 1,94 1,100 1,116 1,121 1,271 1,423 1,446 1,451 1,452 1,487 1,502 1,521 1,522 1,523 1,524 1,525 1,527 1,528 1,529 1,530 1,531 1,532 1,539 1,540 1,541 1,542 1,543 1,544 1,545 1,547 1,549 1,551 1,552 1,554 1,555 1,559 1,566 1,570 1,571 1,572 1,573 1,574 1,575 1,576 1,577 1,579 1,580 1,581 1,582 1,583 1,584 1,586 1,588 1,590 1,592 1,593 1,598 1,602 1,603 1,604 1,605 1,606 1,607 1,609 1,613 1,618 1,620 1,621 1,625 1,626 1,630 1,631 1,640 1,645 1,646 1,657 1,687 1,699 1,701 1,702 1,703 1,704 1,705 1,706 1,707 1,708 1,709 1,713 1,714 1,719 1,724 1,725 1,726 1,727 1,728 1,735 1,738 1,739 1,744 1,746 1,747 1,752 1,753 1,756 1,757 1,965 1}
{2 3,3 0.307692,5 2,6 2.1,7 1,8 30,21 1,22 1,31 4,42 1,46 1,55 1,60 1,63 1,102 1,104 1,107 1,110 1,154 1,181 1,314 1,383 1,432 1,533 1,534 1,537 1,586 1,608 1,611 1,612 1,615 1,617 1,619 1,622 1,628 1,629 1,631 1,632 1,633 1,634 1,636 1,644 1,649 1,650 1,651 1,652 1,653 1,654 1,655 1,659 1,665 1,668 1,669 1,670 1,685 1,686 1,688 1,690 1,721 1,722 1,754 1,761 1}
{1 1,2 3,3 0.25,5 3,6 2.088235,7 1,8 34,12 1,20 1,23 1,31 1,42 1,80 1,81 1,96 1,98 1,111 1,151 1,275 1}
{2 3,3 0.583333,5 3,6 3.848485,7 2,8 33,23 1,31 6,38 1,41 1,70 1,81 1,111 1,220 1,240 1,279 1,454 1,478 1,661 1,718 1,991 1}
{2 9,3 0.454545,5 4,6 3.25,7 2,8 40,20 1,22 1,31 3,42 1,105 1,161 1,335 1,438 1,520 1,526 1,546 1,556 1,557 1,558 1,560 1,561 1,564 1,567 1,568 1,569 1,597 1,615 1,637 1,639 1,647 1,689 1,717 1,718 1,720 1}
{0 1,2 3,3 0.636364,5 1,6 7.666667,8 21,9 1,10 1,14 1,15 1,17 1,19 1,21 1,22 1,28 1,31 2,38 1,39 1,41 1,45 1,46 1,47 1,52 1,58 1,59 1,61 1,64 1,68 1,75 1,79 1,94 1,97 1,110 1,111 1,116 1,163 1,170 1,174 1,176 1,179 1,183 1,190 1,193 1,222 1,227 1,228 1,243 1,249 1,256 1,268 1,269 1,298 1,305 1,306 1,320 1,331 1,353 1,396 1,403 1,467 1,513 1,538 1,578 1,591 1,622 1,639 1,641 1,688 1,692 1,704 1,856 1,873 1,1000 control}
{0 1,2 2,6 1.277778,8 18,12 1,22 1,31 1,42 1,47 1,52 1,79 1,101 1,109 1,117 1,120 1,150 1,165 1,169 1,384 1,410 1,596 1,667 1,718 1,1000 control}
{1 7,2 2,3 0.36,5 7,6 1.659574,7 2,8 94,11 3,23 1,31 2,42 1,47 1,52 1,112 1,142 1,172 1,173 1,342 1,398 1,444 1,462 1,586 1,614 1}
{2 3,3 0.375,5 2,6 5,7 1,8 21,22 1,31 1,111 1,407 1,473 1,596 1,843 1,901 1,941 1,969 1,991 1}
{0 1,2 2,3 0.666667,4 1,5 4,6 2.714286,7 1,8 28,10 1,12 1,13 1,14 1,15 1,16 1,17 1,18 1,20 1,22 1,31 5,34 1,38 1,41 1,45 1,47 1,49 1,52 1,53 1,55 1,57 1,58 1,63 1,64 1,73 1,74 1,75 1,79 1,89 1,102 1,106 1,107 1,116 1,131 1,154 1,157 1,163 1,186 1,203 1,217 1,292 1,313 1,323 1,353 1,433 1,619 1,704 1,941 1,1000 control}
{0 1,3 0.666667,5 3,6 7.535714,8 28,15 1,22 1,28 1,29 1,31 3,36 1,37 1,38 1,39 1,40 1,41 1,48 1,49 1,50 1,52 1,58 1,59 1,75 1,76 1,78 1,94 1,95 1,97 1,101 1,111 1,115 1,119 1,131 1,154 1,155 1,158 1,163 1,195 1,196 1,214 1,222 1,268 1,269 1,298 1,316 1,321 1,337 1,395 1,413 1,418 1,467 1,472 1,537 1,639 1,688 1,723 1,895 1,927 1,1000 control}
{0 1,1 1,2 4,3 0.545455,5 1,6 4.928571,8 28,20 1,22 1,31 3,47 1,52 1,75 1,79 1,111 1,558 1,596 1,870 1}
{1 2,2 4,3 0.5,5 11,6 1.156627,7 7,8 83,10 1,11 3,23 1,41 1,112 1,142 1,412 1,435 1,444 1,631 1,758 1,786 1,795 1,804 1,810 1,814 1,818 1,834 1,843 1,898 1,914 1,915 1,924 1,946 1,948 1,952 1,958 1,959 1,962 1,966 1,968 1,971 1,979 1,980 1,981 1,982 1,987 1,989 1}
{2 2,3 0.421053,4 1,5 7,6 3.083333,7 2,8 48,10 1,11 1,12 1,15 1,18 1,19 1,21 1,22 1,24 1,25 1,26 1,31 2,38 1,42 1,47 1,52 1,54 1,62 1,63 1,75 1,79 1,94 1,105 1,111 1,119 1,124 1,137 1,165 1,169 1,176 1,182 1,190 1,209 1,217 1,260 1,261 1,345 1,382 1,403 1,416 1,425 1,433 1,489 1,537 1,597 1,649 1,652 1,870 1,965 1,1000 control}
{0 1,1 1,2 8,3 0.533333,5 9,6 1.150943,7 5,8 53,11 1,12 1,20 1,28 1,31 3,33 1,38 1,39 1,59 1,75 1,85 1,106 1,117 1,163 1,168 1,254 1,307 1,379 1,391 1,487 1,667 1}
{1 1,2 6,3 0.5,5 28,6 1.066116,7 14,8 121,11 6,22 1,23 1,31 2,41 1,47 1,48 1,52 1,60 1,62 1,71 1,79 1,86 1,92 1,100 1,106 1,111 1,122 1,129 1,147 1,156 1,163 1,166 1,177 1,206 1,210 1,237 1,245 1,307 1,310 1,311 1,374 1,398 1,426 1,457 1,507 1,661 1,763 1,769 1,771 1,772 1,777 1,789 1,794 1,796 1,805 1,806 1,808 1,812 1,813 1,816 1,817 1,822 1,823 1,824 1,825 1,827 1,829 1,831 1,837 1,838 1,839 1,844 1,846 1,855 1,872 1,877 1,897 1,911 1,916 1,939 1,941 1,944 1,947 1,949 1,950 1,955 1,965 1,970 1,972 1,973 1,974 1,975 1,976 1,977 1,978 1,981 1,985 1,986 1,990 1,994 1}
{1 1,2 17,3 0.48,5 21,6 1.352459,7 9,8 122,10 1,11 1,12 1,19 1,20 1,22 1,31 7,38 1,41 1,47 1,52 1,63 1,79 1,105 1,111 1,120 1,144 1,154 1,167 1,235 1,287 1,303 1,363 1,398 1,440 1,498 1,906 1,917 1}
{3 0.6,6 9.888889,8 9,12 1,15 1,22 1,31 4,32 1,38 1,39 1,41 1,42 1,43 1,68 1,75 1,94 1,97 1,98 1,106 1,111 1,123 1,156 1,164 1,199 1,227 1,231 1,674 1,676 1,825 1,1000 control}
{2 1,3 0.8,4 1,5 1,6 1.580645,8 31,12 1,15 1,18 1,19 1,22 1,31 5,33 1,42 1,44 1,45 1,46 1,47 1,48 1,52 1,55 1,63 1,64 1,75 1,79 1,94 1,101 1,103 1,105 1,107 1,110 1,111 1,113 1,115 1,122 1,130 1,143 1,159 1,162 1,167 1,168 1,189 1,233 1,239 1,262 1,356 1,405 1,466 1,472 1,511 1,586 1,688 1,870 1,904 1,964 1,1000 control}
{2 5,3 0.666667,4 1,5 2,6 5.37931,8 29,10 1,12 1,15 1,18 1,20 1,22 1,27 1,28 1,29 1,30 1,31 7,38 1,39 1,41 1,42 1,44 1,47 1,49 1,52 1,59 1,67 1,72 1,79 1,83 1,90 1,94 1,97 1,103 1,105 1,106 1,111 1,122 1,156 1,162 1,218 1,232 1,378 1,386 1,475 1,490 1,506 1,829 1,1000 control}
{0 1,2 2,3 0.566667,4 1,5 8,6 2.075758,7 4,8 66,9 1,19 1,20 1,21 1,22 1,24 1,25 1,26 1,27 1,29 1,31 9,32 1,37 1,38 1,41 1,42 1,43 1,44 1,46 1,47 1,48 1,51 1,52 1,66 1,67 1,72 1,75 1,77 1,79 1,80 1,83 1,90 1,99 1,104 1,106 1,110 1,111 1,116 1,122 1,127 1,135 1,156 1,158 1,160 1,162 1,164 1,167 1,170 1,174 1,198 1,229 1,259 1,272 1,273 1,290 1,309 1,369 1,402 1,513 1,514 1,674 1,681 1,710 1,718 1,993 1,1000 control}
{3 0.230769,4 1,5 2,6 5.12,7 1,8 25,11 1,15 1,22 1,31 2,32 1,43 1,44 1,56 1,75 1,77 1,94 1,103 1,104 1,105 1,108 1,111 1,162 1,181 1,187 1,314 1,328 1,336 1,358 1,365 1,397 1,550 1,553 1,565 1,594 1,600 1,638 1,640 1,641 1,642 1,656 1,658 1,660 1,661 1,662 1,663 1,664 1,667 1,674 1,675 1,676 1,677 1,678 1,679 1,680 1,681 1,684 1,693 1,694 1,695 1,697 1,698 1,710 1,711 1,715 1,730 1,740 1,741 1,742 1,743 1,748 1,749 1,750 1,751 1,755 1,999 1}
{0 1,2 9,3 0.590909,5 2,6 2.836735,8 49,10 1,12 1,19 1,22 1,24 1,25 1,26 1,27 1,29 1,31 6,33 1,38 1,41 1,42 1,47 1,52 1,62 1,68 1,79 1,104 1,109 1,111 1,112 1,121 1,122 1,154 1,160 1,161 1,163 1,167 1,168 1,171 1,178 1,185 1,192 1,261 1,628 1,747 1,967 1,1000 control}
{0 1,2 1,3 1.083333,5 3,6 9.392857,7 1,8 28,11 1,20 1,22 1,31 1,32 1,38 1,43 1,52 1,77 1,101 1,104 1,109 1,111 1,121 1,195 1,377 1,455 1,459 1,464 1,499 1,521 1,525 1,688 1,710 1,904 1,1000 control}
{0 1,3 0.875,4 1,5 6,6 1.387097,7 1,8 31,10 1,12 1,14 1,17 1,18 1,20 1,21 1,22 1,27 1,29 1,31 7,41 1,46 1,48 1,51 1,52 1,54 1,62 1,75 1,87 1,106 1,110 1,111 1,121 1,122 1,127 1,130 1,135 1,150 1,156 1,160 1,163 1,167 1,322 1,377 1,386 1,414 1,420 1,424 1,429 1,459 1,537 1,633 1,1000 control}
{2 4,3 0.5,4 1,5 5,6 2.458333,7 3,8 48,11 1,12 1,18 1,20 1,22 1,30 1,31 4,38 1,41 1,49 1,60 1,111 1,112 1,338 1,688 1}
{1 1,2 4,3 0.285714,5 1,6 2.536585,7 1,8 41,11 3,19 1,22 1,31 8,45 1,47 1,52 1,62 1,64 1,79 1,108 1,111 1,112 1,152 1,154 1,161 1,166 1,264 1,281 1,283 1,289 1,477 1,479 1,516 1}
{2 2,3 0.25,5 1,6 2.272727,8 33,12 1,20 1,28 1,31 4,38 1,87 1,118 1,130 1,154 1,211 1,718 1,1000 control}
{2 13,3 0.16129,5 3,6 2.017241,7 1,8 116,11 2,31 2,40 1,42 1,56 1,69 1,92 1,111 1,129 1,147 1,161 1,177 1,220 1,240 1,277 1,311 1,374 1,401 1,422 1,453 1,537 1,562 1,654 1,688 1,773 1,935 1,980 1}
{1 2,2 8,3 0.37037,5 7,6 2.057471,7 2,8 87,11 1,22 1,31 7,42 1,45 1,47 1,52 1,60 1,64 1,75 1,79 1,111 1,112 1,154 1,158 1,166 1,180 1,187 1,235 1,281 1,283 1,294 1,299 1,310 1,359 1,362 1,363 1,372 1,458 1,537 1,586 1,652 1,688 1,916 1,925 1}
{0 1,1 1,3 0.7,4 1,5 2,6 7.481481,8 27,12 1,15 1,18 1,21 1,22 1,24 1,25 1,26 1,31 4,38 1,39 1,41 1,42 1,46 1,47 1,51 1,53 1,54 1,75 1,80 1,96 1,97 1,98 1,110 1,111 1,154 1,170 1,174 1,205 1,351 1,366 1,411 1,427 1,513 1,622 1,1000 control}
{0 1,2 7,3 0.666667,4 1,5 3,6 1.380952,7 1,8 42,9 1,10 1,12 1,14 1,15 1,17 1,18 1,20 1,21 1,24 1,25 1,26 1,31 5,33 1,34 1,38 1,42 1,44 1,47 1,51 1,52 1,61 1,62 1,75 1,79 1,94 1,104 1,106 1,111 1,115 1,120 1,137 1,155 1,156 1,162 1,163 1,168 1,179 1,205 1,222 1,228 1,256 1,269 1,309 1,396 1,439 1,483 1,488 1,491 1,496 1,497 1,501 1,504 1,578 1,628 1,1000 control}
{0 1,1 1,2 3,3 0.142857,5 2,6 1,7 2,8 16,12 1,20 1,31 1,37 1,56 1,70 1,95 1,100 1,122 1,155 1,172 1,235 1,371 1,667 1,740 1,964 1,965 1}
{0 1,1 1,2 1,3 0.466667,6 2.27027,8 37,15 1,31 3,52 1,94 1,102 1,106 1,107 1,111 1,154 1,155 1,156 1,208 1,401 1,537 1,638 1,895 1,965 1}
{2 5,3 0.8,5 1,6 1.95,8 20,20 1,22 1,38 1,42 1,44 1,47 1,80 1,103 1,105 1,106 1,113 1,156 1,394 1,449 1,537 1,596 1,643 1,652 1,732 1,825 1}
{2 1,3 0.636364,4 1,5 5,6 1.194444,7 2,8 36,12 1,18 1,34 1,50 1,60 1,237 1,245 1,271 1,437 1,446 1,448 1,453 1,465 1,469 1,479 1,484 1,492 1,512 1,518 1,616 1,666 1}
{2 7,3 0.230769,5 1,6 5.580645,7 1,8 31,11 1,12 1,15 1,22 1,31 6,38 1,39 1,40 1,41 1,46 1,48 1,62 1,94 1,97 1,110 1,120 1,264 1,965 1,991 1}
{2 8,3 0.411765,5 7,6 2.894737,7 2,8 57,11 2,15 1,20 1,23 1,31 3,39 1,41 1,49 1,75 1,76 1,94 1,97 1,107 1,111 1,213 1,284 1,299 1,338 1,346 1,421 1,453 1,502 1,718 1,941 1,965 1,993 1}
{0 1,2 1,3 0.363636,5 1,6 2.190476,7 1,8 21,9 1,15 1,20 1,22 1,31 8,42 1,44 1,50 1,53 1,80 1,103 1,104 1,105 1,113 1,120 1,178 1,280 1,295 1,322 1,329 1,373 1,497 1,628 1,718 1,815 1,880 1,1000 control}
{2 8,3 0.888889,4 1,5 7,6 0.736842,7 4,8 57,11 2,12 1,18 1,31 4,48 1,56 1,85 1,106 1,114 1,156 1,302 1,391 1,423 1,435 1,480 1,493 1,498 1,535 1,538 1,578 1,585 1,587 1,589 1,591 1,594 1,624 1,627 1,692 1}
{1 1,2 9,3 0.571429,5 10,6 1.369231,7 8,8 65,11 1,31 2,38 1,41 1,52 1,70 1,75 1,99 1,106 1,110 1,111 1,156 1,180 1,202 1,311 1,372 1,379 1,478 1,538 1,578 1,591 1,631 1,692 1,858 1,864 1,913 1,918 1,925 1,930 1,933 1,935 1,936 1}
{0 1,2 1,3 0.619048,4 1,5 10,6 3.465517,7 3,8 58,9 1,10 1,12 1,14 1,16 1,17 1,18 1,20 1,22 1,31 3,33 1,40 1,51 1,52 1,54 1,58 1,62 1,75 1,101 1,105 1,109 1,111 1,112 1,115 1,116 1,119 1,120 1,121 1,127 1,140 1,141 1,145 1,149 1,159 1,168 1,207 1,215 1,229 1,242 1,249 1,260 1,317 1,326 1,348 1,392 1,447 1,456 1,489 1,608 1,646 1,654 1,698 1,718 1,885 1,1000 control}
{2 3,3 0.5,4 1,6 1.25,8 20,20 1,22 1,30 1,31 5,38 1,41 1,49 1,75 1,110 1,111 1,380 1,441 1}
{0 1,2 4,3 0.25,6 5.272727,8 22,19 1,20 1,22 1,27 1,28 1,29 1,31 9,38 1,41 1,42 1,45 1,47 1,52 1,64 1,79 1,104 1,111 1,117 1,118 1,120 1,122 1,141 1,207 1,276 1,285 1,315 1,410 1,481 1,628 1,667 1,880 1,904 1,1000 control}
{0 1,1 1,2 4,3 0.5,5 3,6 3,7 1,8 39,10 1,11 1,14 1,17 1,22 1,29 1,31 3,38 1,41 1,44 1,47 1,52 1,54 1,79 1,100 1,109 1,111 1,115 1,667 1,801 1,845 1,882 1,883 1,884 1,885 1,886 1,893 1,894 1,895 1,902 1,903 1,904 1,905 1,906 1,907 1,908 1,916 1,917 1,922 1,926 1,927 1,928 1,931 1,932 1,937 1}
{2 18,3 0.333333,5 3,6 2.493506,8 77,15 1,80 1,94 1,100 1,134 1,175 1,201 1,370 1,381 1,394 1,428 1,449 1,486 1,505 1}
{1 3,2 6,3 0.428571,5 3,6 3.512821,8 39,11 1,20 1,31 2,38 1,41 1,44 1,75 1,100 1,103 1,105 1,106 1,113 1,122 1,156 1,161 1,162 1,275 1,296 1,349 1,397 1,399 1,516 1,672 1,698 1,849 1,978 1,993 1}
{0 1,2 2,3 0.909091,4 1,5 1,6 5.44,7 1,8 25,10 1,11 1,13 1,14 1,16 1,17 1,19 1,20 1,22 1,27 1,29 1,31 5,37 1,41 1,42 1,45 1,47 1,52 1,64 1,79 1,95 1,101 1,106 1,111 1,119 1,122 1,128 1,153 1,155 1,156 1,191 1,250 1,252 1,261 1,280 1,387 1,410 1,450 1,1000 control}
{0 1,2 1,3 0.4,4 1,5 3,6 1.551724,7 1,8 29,11 1,12 1,15 1,18 1,19 1,20 1,22 1,28 1,30 1,31 6,37 1,38 1,39 1,42 1,44 1,45 1,47 1,49 1,52 1,57 1,59 1,64 1,73 1,74 1,75 1,76 1,79 1,80 1,94 1,97 1,103 1,104 1,105 1,106 1,111 1,156 1,157 1,162 1,251 1,333 1,628 1,718 1,815 1,880 1,1000 control}
{0 1,2 7,3 1.333333,4 1,5 3,6 1.85,7 2,8 40,9 1,11 2,12 1,18 1,19 1,22 1,23 1,30 1,31 1,32 1,38 1,39 1,41 1,43 1,44 1,45 1,47 1,49 1,52 1,61 1,64 1,75 1,77 1,79 1,88 1,99 1,101 1,103 1,104 1,105 1,111 1,113 1,116 1,117 1,122 1,164 1,293 1,295 1,373 1,375 1,710 1,718 1,984 1,1000 control}
{1 2,2 2,3 0.142857,5 2,6 2.761905,7 1,8 42,11 2,22 1,31 1,42 1,122 1,336 1,341 1,346 1,352 1,881 1}
{2 3,3 0.230769,5 1,6 3.611111,7 1,8 36,11 2,22 1,28 1,31 4,38 1,40 1,42 1,62 1,104 1,105 1,111 1,121 1,165 1,169 1,335 1,438 1,537 1,586 1,614 1,628 1,688 1,972 1}
{1 1,2 7,3 0.75,5 10,6 1.777778,7 5,8 45,31 2,45 1,47 1,52 1,64 1,75 1,79 1,161 1,201 1,318 1,319 1,342 1,421 1,631 1,870 1}
{1 1,2 3,3 0.538462,4 1,5 4,6 4.87234,7 3,8 47,11 1,12 1,15 1,18 1,19 1,22 1,30 1,31 6,38 1,40 1,41 1,42 1,45 1,46 1,47 1,49 1,51 1,52 1,53 1,57 1,62 1,64 1,74 1,75 1,78 1,79 1,98 1,110 1,111 1,112 1,327 1,400 1,562 1,597 1,1000 control}
{1 2,2 8,3 0.7,5 6,6 2.981818,7 3,8 55,11 2,22 1,31 2,49 1,101 1,310 1,352 1,415 1,443 1,460 1,941 1}
{2 1,3 0.5,4 1,5 2,6 0.925926,7 2,8 27,12 1,15 1,18 1,28 1,30 1,31 2,39 1,41 1,42 1,47 1,48 1,49 1,52 1,59 1,79 1,80 1,94 1,96 1,97 1,106 1,111 1,118 1,156 1,431 1,442 1,483 1,843 1,1000 control}
{1 2,2 10,3 0.416667,5 8,6 1.857143,7 6,8 49,12 1,20 1,22 1,31 2,46 1,110 1,122 1,941 1,964 1}
{2 5,3 0.470588,4 1,6 4.857143,8 56,11 3,12 1,18 1,21 1,22 1,31 1,41 1,42 1,44 1,46 1,47 1,75 1,80 1,103 1,104 1,105 1,110 1,113 1,126 1,138 1,162 1,265 1,315 1,324 1,628 1,688 1,815 1,880 1,1000 control}
{1 1,2 5,3 0.285714,5 3,6 5.585366,7 2,8 41,11 2,15 1,31 3,42 1,80 1,104 1,108 1,111 1,122 1,213 1,318 1,319 1,426 1,495 1,502 1,510 1,519 1,562 1,628 1,648 1,716 1,762 1,770 1,781 1,785 1,790 1,799 1,815 1,826 1,830 1,832 1,833 1,836 1,842 1,848 1,849 1,879 1,880 1,881 1}
{1 2,2 5,3 0.285714,5 2,6 6.375,7 1,8 32,11 1,31 3,100 1,264 1,495 1,737 1}
{1 1,2 13,3 0.333333,5 9,6 1.075758,7 6,8 66,23 1,31 2,56 1,108 1,154 1,187 1,194 1,201 1,220 1,221 1,230 1,271 1,325 1,553 1,681 1}
{2 3,3 0.666667,4 1,5 8,6 3.271605,7 1,8 81,11 2,12 1,15 1,18 1,20 1,22 1,23 1,30 1,31 6,42 1,46 1,48 1,49 1,53 1,60 1,74 1,75 1,85 1,94 1,104 1,106 1,110 1,111 1,156 1,157 1,181 1,240 1,284 1,294 1,368 1,380 1,391 1,437 1,448 1,465 1,492 1,624 1,628 1,631 1,718 1,750 1,965 1,972 1,994 1}
{0 1,2 9,3 0.333333,5 4,6 3.585366,7 1,8 41,11 1,12 1,19 1,20 1,24 1,25 1,26 1,27 1,29 1,31 4,38 1,41 1,47 1,52 1,79 1,111 1,117 1,122 1,128 1,137 1,185 1,252 1,260 1,387 1,718 1,895 1,927 1,1000 control}
