# Supplementary material for: Predicting probable Alzheimer’s disease using linguistic deficits and biomarkers
Source: BMC Bioinformatics. 2017 Jan 14;18:34. doi: 10.1186/s12859-016-1456-0 (PMC5237556; doi:10.1186/s12859-016-1456-0)
Supplement: Additional file 1 — Machine Learning files for all the models presented in our results, including baseline models. These files contain the transformed linguistic features from the DementiaBank dataset for both disease and control groups combined. The files appear in the WEKA Attribute-Relation File Format (ARFF). (ZIP 78.5 kb) [file 12859_2016_1456_MOESM1_ESM.zip › Machine learning files/ARFFs/ad99-control99-groupings-baselines/AD-Control-v2-99files-Orimaye2015-23-baseline.arff]

@relation AD-Control-v2-99files-All-with-Roark-weka.filters.unsupervised.attribute.Remove-R25-16933-weka.filters.unsupervised.attribute.Remove-R1

@attribute CoordinatedSentences numeric
@attribute SubordinatedSentences numeric
@attribute ReducedSentences numeric
@attribute NumPredicates numeric
@attribute AvrPredSentence numeric
@attribute NumDependencies numeric
@attribute AvrDepSentence numeric
@attribute DependencyDistance numeric
@attribute NumProductionReules numeric
@attribute NumUtterances numeric
@attribute MLU numeric
@attribute FunctionWords numeric
@attribute NumUniqueWords numeric
@attribute NumWords numeric
@attribute CharLength numeric
@attribute NumSentences numeric
@attribute Repetition numeric
@attribute Revision numeric
@attribute NumMorphemes numeric
@attribute NumTrailOffs numeric
@attribute NumWordErrors numeric
@attribute NumIncompleteWords numeric
@attribute NumFillerWords numeric
@attribute class {ad,control}

@data
{0 7,1 6,2 1,3 3,4 0.3,5 120,6 12.2,7 26.8,8 150,9 34,10 2.617647,11 69,12 122,13 132,14 586,15 10,16 2,17 2,18 89,20 3,21 7,22 2}
{0 4,1 3,2 2,3 5,4 0.625,5 64,6 8,7 14.25,8 103,9 29,10 2.517241,11 34,12 70,13 74,14 341,15 8,16 1,17 2,18 73,21 5,22 3,23 control}
{0 3,1 4,3 2,4 0.5,5 45,6 11.25,7 24.5,8 69,9 19,10 1.052632,11 24,12 43,13 48,14 227,15 4,16 1,17 3,18 20,20 1,21 8}
{0 1,1 4,2 2,3 6,4 0.428571,5 60,6 4.714286,7 6.142857,8 91,9 51,10 5.058824,11 20,12 80,13 80,14 355,15 14,18 258,20 4,21 8}
{0 9,1 9,2 4,3 11,4 0.578947,5 161,6 9.210526,7 19.157895,8 194,9 44,10 2.318182,11 102,12 191,13 208,14 953,15 19,17 4,18 102,20 1,21 2,22 10,23 control}
{0 2,1 4,2 4,3 4,4 0.5,5 64,6 8.125,7 15,8 94,9 27,10 1.518519,11 33,12 71,13 74,14 327,15 8,16 1,17 1,18 41,19 1,21 1,22 9,23 control}
{0 2,1 4,2 6,3 2,4 0.25,5 65,6 8.125,7 14.875,8 97,9 18,10 5.833333,11 33,12 75,13 77,14 359,15 8,18 105,21 3,22 5,23 control}
{0 6,1 4,2 1,3 5,4 0.555556,5 86,6 9.888889,7 20.111111,8 111,9 17,10 3.411765,11 49,12 91,13 99,14 467,15 9,16 1,17 1,18 58,19 1,21 2,22 3}
{0 5,1 4,2 2,3 2,4 0.2,5 59,6 6.9,7 11.1,8 91,9 24,10 2.791667,11 34,12 73,13 76,14 377,15 10,18 67,19 1,21 7,22 3}
{0 6,1 6,2 5,3 11,4 0.647059,5 118,6 7.529412,7 13.058824,8 139,9 36,10 3.666667,11 76,12 150,13 160,14 691,15 17,16 1,17 2,18 132,21 3,22 5,23 control}
{0 4,1 5,2 1,3 5,4 0.714286,5 65,6 9.428571,7 19.571429,8 92,9 16,10 1.875,11 40,12 71,13 78,14 355,15 7,18 30,20 1,21 2,23 control}
{0 4,1 4,2 3,3 4,4 0.266667,5 80,6 6,7 10.066667,8 108,9 68,10 1.441176,11 35,12 91,13 102,14 409,15 15,16 3,17 5,18 98,19 1,20 1,21 6,22 15}
{0 8,1 7,2 6,3 5,4 0.238095,5 167,6 8.761905,7 16.666667,8 195,9 36,10 4.666667,11 99,12 201,13 216,14 1010,15 21,17 1,18 168,21 1,22 6,23 control}
{0 7,1 6,2 4,3 11,4 1,5 96,6 9.272727,7 18.818182,8 118,9 25,10 5.72,11 61,12 117,13 123,14 564,15 11,16 1,17 1,18 143,21 4,22 2,23 control}
{0 8,1 9,2 2,3 7,4 0.538462,5 145,6 11.923077,7 26.615385,8 174,9 59,10 1.474576,11 83,12 141,13 167,14 675,15 13,16 7,17 14,18 87,19 1,21 3,22 23}
{0 5,1 4,2 1,3 6,4 0.857143,5 72,6 10.857143,7 24.285714,8 98,9 17,10 1.764706,11 51,12 81,13 94,14 435,15 7,16 1,17 2,18 30,22 2,23 control}
{0 3,1 2,2 4,3 6,4 0.6,5 79,6 8.1,7 15.7,8 105,9 27,10 4.037037,11 47,12 97,13 107,14 497,15 10,16 1,17 2,18 109,19 1,21 4,23 control}
{0 1,1 2,2 4,3 3,4 0.6,5 40,6 8.4,7 16.8,8 58,9 8,10 1.75,11 21,12 45,13 48,14 223,15 5,18 14,22 1,23 control}
{0 2,1 2,3 4,4 1.333333,5 42,6 14,7 31.333333,8 65,9 9,10 3.333333,11 30,12 43,13 48,14 223,15 3,17 1,18 30,21 3}
{0 5,1 7,2 9,3 6,4 0.352941,5 103,6 7.352941,7 13.764706,8 128,9 62,10 1.645161,11 60,12 133,13 142,14 651,15 17,16 6,17 9,18 102,20 2,21 12,22 4}
{0 2,1 2,3 5,4 0.833333,5 58,6 9.833333,7 24.5,8 92,9 20,10 5.85,11 35,12 58,13 72,14 323,15 6,17 1,18 117,22 2,23 control}
{0 7,1 6,2 1,3 7,4 0.777778,5 108,6 13,7 30.111111,8 125,9 11,10 11.636364,11 75,12 123,13 136,14 609,15 9,17 1,18 128,22 1}
{0 2,1 1,2 5,3 4,4 0.285714,5 70,6 5.285714,7 7.714286,8 110,9 47,10 1.425532,11 33,12 87,13 91,14 390,15 14,16 1,17 1,18 67,20 1,21 8,22 6}
{0 6,1 6,2 4,3 6,4 0.4,5 112,6 7.8,7 14.2,8 147,9 46,10 2.23913,11 60,12 117,13 131,14 598,15 15,17 4,18 103,19 1,20 1,21 9,22 2}
{0 6,1 8,2 3,3 6,4 0.375,5 120,6 7.6875,7 15.625,8 159,9 64,10 2.296875,11 58,12 135,13 145,14 614,15 16,16 1,17 3,18 147,20 2,21 8,22 7}
{0 3,1 1,3 2,4 0.285714,5 29,6 4.285714,7 5.714286,8 50,9 19,10 3.052632,11 17,12 36,13 37,14 146,15 7,17 1,18 58,21 2,22 1}
{0 5,1 4,2 1,3 2,4 0.25,5 72,6 9.375,7 17.75,8 96,9 19,10 4.263158,11 42,12 79,13 85,14 399,15 8,17 1,18 81,21 3,22 1,23 control}
{0 4,1 5,3 3,4 0.375,5 69,6 8.75,7 16.75,8 103,9 20,10 1.65,11 36,12 78,13 84,14 388,15 8,17 3,18 33,19 1,22 5}
{0 8,1 9,2 4,3 10,4 0.4,5 153,6 7.48,7 14,8 168,9 85,10 2.835294,11 97,12 198,13 208,14 869,15 25,17 2,18 241,19 1,20 3,21 11,22 6}
{0 6,1 2,2 3,3 9,4 0.391304,5 123,6 5.782609,7 10.043478,8 150,9 62,10 1.983871,11 62,12 181,13 190,14 802,15 23,16 1,17 2,18 123,21 8,22 3,23 control}
{0 5,1 4,2 4,3 8,4 0.5,5 102,6 6.5625,7 12.9375,8 131,9 46,10 3.543478,11 47,12 119,13 121,14 538,15 16,16 1,17 3,18 163,19 2,21 4,22 13}
{0 1,1 4,2 2,3 4,4 0.8,5 48,6 9.6,7 19,8 79,9 12,10 4.916667,11 28,12 53,13 59,14 274,15 5,18 59,21 2,22 3,23 control}
{0 4,1 6,2 10,3 12,4 0.923077,5 91,6 7.307692,7 11.384615,8 113,9 24,10 3.375,11 54,12 104,13 109,14 478,15 13,18 81,21 1,22 3,23 control}
{0 4,1 2,2 1,3 4,4 0.5,5 55,6 7,7 11.625,8 78,9 15,10 3.8,11 30,12 57,13 62,14 286,15 8,18 57,22 1,23 control}
{0 1,1 6,2 4,3 7,4 0.7,5 77,6 8.2,7 14.7,8 117,9 30,10 4.4,11 39,12 84,13 90,14 436,15 10,17 1,18 132,20 1,21 5,23 control}
{0 5,1 9,2 6,3 8,4 0.470588,5 142,6 8.882353,7 17.058824,8 169,9 30,10 4.2,11 77,12 161,13 172,14 816,15 17,17 1,18 126,19 1,20 1,21 1,22 4,23 control}
{0 4,1 3,2 1,3 4,4 0.8,5 67,6 13.6,7 33.4,8 93,9 9,10 4.888889,11 43,12 71,13 85,14 410,15 5,18 44,22 4,23 control}
{0 9,1 7,2 2,3 10,4 0.666667,5 164,6 12.666667,7 25.8,8 187,9 109,10 0.853211,11 104,12 184,13 225,14 1018,15 15,16 7,17 16,18 93,19 1,20 3,21 18,22 15}
{0 7,1 5,2 2,3 6,4 0.6,5 108,6 10.9,7 23.1,8 147,9 22,10 7.545455,11 61,12 116,13 128,14 623,15 10,17 2,18 166,21 1,22 1,23 control}
{0 5,1 1,2 1,3 4,4 0.571429,5 49,6 7.142857,7 12.571429,8 64,9 13,10 2.846154,11 27,12 56,13 58,14 261,15 7,18 37,21 1,22 1,23 control}
{0 1,1 1,2 2,3 2,4 0.5,5 26,6 6.5,7 12,8 43,9 14,10 2.285714,11 11,12 29,13 30,14 135,15 4,17 2,18 32,21 1,22 1}
{0 6,1 8,2 3,3 12,4 0.75,5 132,6 8.875,7 18.4375,8 158,9 33,10 5.606061,11 72,12 155,13 166,14 751,15 16,17 1,18 185,20 1,21 1,22 8,23 control}
{0 2,1 6,2 2,3 7,4 0.411765,5 81,6 5.470588,7 8.705882,8 118,9 42,10 5.380952,11 52,12 104,13 108,14 487,15 17,18 226,20 1,21 1,22 1,23 control}
{0 2,1 3,2 4,3 4,4 0.333333,5 65,6 6,7 8.666667,8 95,9 30,10 1.566667,11 37,12 79,13 83,14 374,15 12,16 1,17 1,18 47,20 1,21 3,22 3}
{0 2,1 1,2 3,3 4,4 0.444444,5 45,6 5.111111,7 7.666667,8 73,9 22,10 2.090909,11 20,12 54,13 57,14 246,15 9,18 46,20 1,22 2,23 control}
{0 5,1 1,2 3,3 7,4 0.583333,5 87,6 7.916667,7 13.416667,8 113,9 23,10 10.565217,11 62,12 112,13 124,14 556,15 12,17 1,18 243,21 1,22 1,23 control}
{0 11,1 6,2 1,3 8,4 0.571429,5 122,6 9.5,7 21.285714,8 135,9 26,10 2.230769,11 78,12 139,13 156,14 734,15 14,16 1,17 4,18 58,21 1,22 1,23 control}
{0 3,1 3,2 2,3 4,4 0.444444,5 74,6 8.666667,7 18.111111,8 102,9 21,10 3.47619,11 46,12 82,13 94,14 405,15 9,17 2,18 73,19 1,22 3,23 control}
{0 3,1 3,2 2,3 4,4 0.5,5 62,6 7.75,7 14.625,8 94,9 17,10 2.411765,11 35,12 70,13 78,14 369,15 8,16 1,17 1,18 41,21 2,23 control}
{0 2,1 4,2 2,3 3,4 0.333333,5 66,6 7.444444,7 13.888889,8 102,9 30,10 3.033333,11 43,12 73,13 82,14 348,15 9,16 2,17 3,18 91,19 1,20 1,21 1,22 3}
{0 5,1 2,2 9,3 10,4 0.526316,5 102,6 6.157895,7 9.789474,8 129,9 47,10 2.723404,11 52,12 131,13 143,14 657,15 19,17 2,18 128,19 1,20 2,21 4,22 6}
{0 11,1 5,2 2,3 7,4 0.5,5 108,6 8.428571,7 16,8 131,9 43,10 3.162791,11 62,12 129,13 137,14 638,15 14,16 2,17 6,18 136,21 7,22 5,23 control}
{0 4,1 18,2 10,3 18,4 0.253521,5 279,6 5.394366,7 8.816901,8 280,9 268,10 1.929104,11 190,12 412,13 444,14 1784,15 71,16 11,17 15,18 517,19 3,20 6,21 6,22 24}
{0 14,1 9,2 1,3 8,4 0.347826,5 176,6 8.652174,7 19.304348,8 189,9 50,10 2.5,11 131,12 211,13 235,14 1002,15 23,16 5,17 9,18 125,19 5,21 3,22 10}
{0 6,1 3,2 1,3 4,4 0.4,5 84,6 8.9,7 19.6,8 117,9 24,10 3.708333,11 46,12 93,13 99,14 452,15 10,16 1,17 1,18 89,20 1,22 4,23 control}
{0 4,1 5,2 8,3 8,4 0.615385,5 74,6 6.846154,7 10.076923,8 90,9 26,10 2.730769,11 46,12 94,13 102,14 458,15 13,16 1,17 1,18 71,20 1,21 2,22 4,23 control}
{0 1,1 5,2 3,3 1,4 0.125,5 58,6 8.125,7 11.75,8 94,9 27,10 1.518519,11 28,12 66,13 70,14 300,15 8,16 2,17 2,18 41,19 1,20 2,21 7,22 4}
{0 13,1 7,2 2,3 5,4 0.357143,5 158,6 11.714286,7 25.928571,8 176,9 48,10 3.041667,11 101,12 172,13 191,14 837,15 14,16 1,17 4,18 146,19 1,20 1,21 3,22 11}
{0 3,1 5,2 8,3 7,4 0.583333,5 71,6 5.916667,7 10.75,8 113,9 31,10 6.774194,11 32,12 86,13 88,14 388,15 12,16 1,17 3,18 210,22 7,23 control}
{2 4,3 5,4 1.25,5 34,6 8.5,7 11,8 55,9 9,10 5.333333,11 12,12 39,13 43,14 194,15 4,18 48,21 2,23 control}
{0 11,1 10,2 3,3 5,4 0.357143,5 163,6 13,7 30.142857,8 190,9 50,10 2.94,11 104,12 187,13 214,14 1014,15 14,16 1,17 5,18 147,20 3,21 9,22 11,23 control}
{0 5,1 5,2 1,3 3,4 0.333333,5 77,6 8.555556,7 17.555556,8 112,9 22,10 4.909091,11 46,12 81,13 90,14 409,15 9,16 1,17 1,18 108,21 1,22 4,23 control}
{0 6,1 3,2 2,3 7,4 0.7,5 78,6 7.9,7 15.8,8 99,9 24,10 4.416667,11 40,12 89,13 93,14 414,15 10,17 1,18 106,19 1,21 4,22 5,23 control}
{0 4,1 6,2 11,3 10,4 0.5,5 128,6 7,7 11.3,8 151,9 40,10 4.275,11 72,12 157,13 165,14 746,15 20,17 3,18 171,20 1,22 3,23 control}
{0 5,1 3,3 2,4 0.25,5 88,6 11.25,7 26,8 119,9 48,10 1.854167,11 49,12 92,13 108,14 456,15 8,16 2,17 6,18 89,20 1,21 6,22 15}
{0 8,1 5,2 3,3 4,4 0.333333,5 100,6 8.666667,7 16.333333,8 130,9 18,10 5.666667,11 59,12 115,13 122,14 550,15 12,16 1,17 1,18 102,21 2,22 7,23 control}
{0 1,1 3,2 2,3 4,4 0.333333,5 82,6 7.166667,7 13.833333,8 118,9 44,10 2.795455,11 45,12 95,13 97,14 407,15 12,16 1,17 3,18 123,19 1,21 4,22 2}
{0 6,1 9,2 1,3 7,4 0.583333,5 150,6 12.583333,7 29.25,8 197,9 41,10 3.341463,11 92,12 154,13 169,14 759,15 12,16 1,17 4,18 137,20 4,21 1,22 3}
{0 4,1 3,2 2,3 6,4 0.545455,5 101,6 9.454545,7 23.272727,8 139,9 38,10 1.263158,11 50,12 103,13 121,14 560,15 11,16 3,17 5,18 48,19 1,20 1,21 3,22 7}
{0 3,1 6,2 5,3 4,4 0.25,5 95,6 6.6875,7 11.6875,8 117,9 36,10 2.888889,11 56,12 128,13 137,14 619,15 16,17 2,18 104,21 1,22 5}
{0 9,1 8,2 6,3 9,4 0.5625,5 158,6 10.875,7 23,8 184,9 39,10 4.948718,11 100,12 173,13 207,14 958,15 16,16 1,17 3,18 193,20 2,21 4,22 10,23 control}
{0 7,1 4,2 5,3 4,4 0.307692,5 114,6 9.153846,7 16.923077,8 143,9 30,10 4.4,11 72,12 125,13 141,14 634,15 13,16 1,17 4,18 132,21 1,22 2,23 control}
{1 3,2 3,3 3,4 0.3,5 48,6 5.5,7 7.8,8 81,9 34,10 4.764706,11 21,12 55,13 64,14 260,15 10,16 1,17 3,18 162,19 2,20 1,21 2,22 8}
{0 7,1 11,2 5,3 13,4 0.65,5 182,6 9.9,7 20.3,8 200,9 61,10 5.508197,11 123,12 215,13 239,14 1014,15 20,16 3,17 8,18 336,22 20,23 control}
{0 8,1 2,2 2,3 7,4 0.583333,5 63,6 5.666667,7 9.666667,8 87,9 55,10 3.381818,11 24,12 78,13 87,14 375,15 12,17 2,18 186,19 4,20 4,21 9,22 13}
{0 6,1 5,2 2,3 5,4 0.454545,5 107,6 9.727273,7 19.909091,8 144,9 48,10 2.645833,11 53,12 112,13 122,14 562,15 11,16 1,17 3,18 127,19 1,21 10,22 7,23 control}
{0 5,1 3,2 4,3 9,4 0.642857,5 115,6 8.928571,7 15.928571,8 154,9 50,10 2.22,11 70,12 134,13 146,14 639,15 14,18 111,19 1,20 1,21 15,22 3,23 control}
{0 7,1 9,2 10,3 12,4 0.461538,5 188,6 8.269231,7 16.269231,8 225,9 79,10 2.088608,11 121,12 224,13 248,14 1102,15 26,16 4,17 6,18 165,21 13,22 9,23 control}
{0 8,1 3,2 1,3 5,4 0.416667,5 97,6 9.083333,7 19.833333,8 122,9 42,10 3.047619,11 62,12 117,13 127,14 519,15 12,16 1,17 1,18 128,21 4,22 9}
{0 3,1 3,2 5,3 5,4 0.625,5 73,6 9.5,7 18.875,8 93,9 21,10 1.952381,11 38,12 80,13 87,14 399,15 8,17 1,18 41,21 2,22 6,23 control}
{0 3,1 4,2 7,3 4,4 0.266667,5 93,6 6.733333,7 10.733333,8 121,9 39,10 2.512821,11 48,12 114,13 117,14 522,15 15,16 1,17 2,18 98,20 1,21 8,22 3}
{0 4,1 4,2 1,3 4,4 0.5,5 72,6 9.5,7 24.375,8 104,9 32,10 4.78125,11 43,12 75,13 89,14 384,15 8,16 3,17 6,18 153,19 1,22 6}
{0 3,1 1,2 2,3 3,4 0.428571,5 41,6 5.857143,7 9.428571,8 66,9 17,10 2.588235,11 23,12 49,13 49,14 222,15 7,18 44,20 1,21 1}
{0 4,1 12,2 10,3 7,4 0.259259,5 197,6 7.703704,7 14.444444,8 232,9 89,10 0.94382,11 108,12 232,13 246,14 1102,15 27,17 1,18 84,19 1,20 2,21 13,22 9}
{0 5,1 7,2 5,3 7,4 0.583333,5 95,6 8.75,7 16.083333,8 123,9 24,10 1.708333,11 59,12 112,13 121,14 592,15 12,18 41,21 2,22 3,23 control}
{0 5,1 4,2 3,3 5,4 0.454545,5 88,6 8.090909,7 15.454545,8 123,9 22,10 2.681818,11 48,12 95,13 101,14 471,15 11,17 2,18 59,21 1,22 3,23 control}
{0 4,1 4,2 1,3 2,4 0.285714,5 68,6 10.428571,7 24.714286,8 90,9 30,10 0.533333,11 44,12 75,13 92,14 411,15 7,16 1,17 2,18 16,20 4,21 1,22 5}
{0 5,1 7,2 3,3 3,4 0.230769,5 128,6 10.153846,7 22.384615,8 151,9 45,10 1.222222,11 70,12 127,13 138,14 636,15 13,17 1,18 55,20 3,21 5,22 6}
{0 7,1 8,2 2,3 7,4 0.466667,5 135,6 9.533333,7 18,8 158,9 48,10 3.166667,11 81,12 135,13 161,14 695,15 15,16 3,17 7,18 152,20 1,21 4,22 8,23 control}
{0 1,2 5,3 2,4 0.222222,5 40,6 4.555556,7 6.666667,8 71,9 21,10 3.428571,11 18,12 54,13 56,14 268,15 9,18 72,21 1,22 1,23 control}
{0 3,1 14,2 12,3 11,4 0.458333,5 182,6 8.083333,7 13.875,8 201,9 88,10 1.113636,11 92,12 198,13 214,14 982,15 24,16 1,17 15,18 98,20 1,22 12}
{0 2,1 1,2 5,3 2,4 0.222222,5 63,6 7,7 11.444444,8 84,9 29,10 4.724138,11 31,12 67,13 74,14 357,15 9,16 1,17 2,18 137,21 8,22 3}
{0 3,2 6,3 3,4 0.375,5 45,6 5.75,7 8.125,8 53,9 12,10 4.75,11 24,12 49,13 53,14 246,15 8,18 57,21 7,23 control}
{0 1,1 3,2 4,3 4,4 0.4,5 57,6 5.9,7 9.1,8 91,9 32,10 1.71875,11 35,12 70,13 73,14 310,15 10,16 1,17 1,18 55,20 1,21 1,22 1,23 control}
{0 6,1 4,3 2,4 0.285714,5 70,6 11,7 22.285714,8 95,9 28,10 1.571429,11 40,12 78,13 86,14 399,15 7,18 44,20 1,21 11,22 6}
{0 2,1 3,3 3,4 1,5 53,6 19,7 49,8 97,9 14,10 4.5,11 33,12 56,13 65,14 299,15 3,17 1,18 63,21 4,22 2,23 control}
{0 16,1 19,2 4,3 18,4 0.514286,5 421,6 13.8,7 29.971429,8 366,9 83,10 3.373494,11 289,12 477,13 554,14 2626,15 35,16 2,17 6,18 280,20 3,21 2,22 12,23 control}
{0 1,1 1,2 2,3 3,4 0.136364,5 41,6 2.636364,7 2.727273,8 64,9 83,10 2.771084,11 7,12 81,13 83,14 321,15 22,16 1,17 1,18 230,19 1,20 1,21 4,22 4}
{0 2,1 3,2 3,3 1,4 0.142857,5 50,6 7.714286,7 14.285714,8 84,9 21,10 2.428571,11 27,12 59,13 62,14 287,15 7,17 1,18 51,21 5,22 3}
{0 6,1 7,2 1,3 4,4 0.266667,5 102,6 7.6,7 14.8,8 135,9 42,10 3.595238,11 67,12 126,13 131,14 580,15 15,16 1,17 3,18 151,19 1,21 4,22 4}
{0 5,1 8,2 2,3 3,4 0.3,5 109,6 11.2,7 22.2,8 140,9 38,10 7,11 69,12 114,13 135,14 618,15 10,16 5,17 8,18 266,21 1,22 7,23 control}
{0 1,1 4,2 3,3 4,4 0.333333,5 64,6 5.666667,7 10.5,8 101,9 43,10 5.023256,11 31,12 79,13 79,14 346,15 12,18 216,19 2,20 2,21 7,22 1}
{0 2,1 2,2 2,3 5,4 0.238095,5 69,6 3.952381,7 7,8 114,9 110,10 1.318182,11 26,12 98,13 105,14 415,15 21,16 1,17 5,18 145,19 3,20 4,21 1,22 3}
{0 2,1 2,2 2,3 1,4 0.125,5 43,6 5.375,7 8.5,8 69,9 32,10 9.28125,11 20,12 44,13 49,14 222,15 8,16 2,17 2,18 297,19 2,20 1,21 2,22 1}
{0 11,1 8,2 3,3 10,4 0.588235,5 161,6 10.176471,7 21.176471,8 186,9 44,10 1.909091,11 99,12 181,13 203,14 924,15 17,17 5,18 84,20 3,21 1,22 4,23 control}
{0 4,1 6,2 4,3 8,4 0.571429,5 107,6 8.285714,7 14.642857,8 143,9 34,10 5.029412,11 64,12 129,13 146,14 637,15 14,18 171,21 5,22 3,23 control}
{0 4,1 5,2 1,3 4,4 0.666667,5 72,6 12.333333,7 26.5,8 112,9 24,10 4.125,11 39,12 77,13 83,14 428,15 6,17 2,18 99,20 1,21 5,22 4}
{0 1,1 4,2 6,3 3,4 0.272727,5 64,6 6.545455,7 9.909091,8 97,9 29,10 4.62069,11 32,12 79,13 82,14 395,15 11,18 134,19 1,20 1,21 10,22 1,23 control}
{0 3,1 2,2 4,3 6,4 0.666667,5 62,6 7,7 11.222222,8 85,9 34,10 1.588235,11 31,12 70,13 75,14 322,15 9,17 2,18 54,20 2,21 3,22 4}
{0 4,1 4,2 6,3 4,4 0.4,5 92,6 9.7,7 18,8 119,9 21,10 11.714286,11 47,12 99,13 108,14 515,15 10,17 1,18 246,20 1,21 7,22 2,23 control}
{0 14,1 16,2 2,3 15,4 0.681818,5 254,6 12.181818,7 30.090909,8 276,9 160,10 1.09375,11 152,12 253,13 312,14 1276,15 22,16 19,17 29,18 175,19 4,20 3,21 3,22 44}
{0 4,1 3,2 3,3 3,4 0.333333,5 55,6 6.222222,7 10.888889,8 71,9 32,10 1.40625,11 29,12 57,13 67,14 308,15 9,16 1,17 5,18 45,20 1,21 5,22 1}
{0 5,1 2,3 3,4 0.5,5 57,6 10.333333,7 18.333333,8 73,9 24,10 1.375,11 35,12 60,13 70,14 330,15 6,16 1,17 2,18 33,19 1,20 1,21 9,22 1}
{0 1,1 1,2 7,3 6,4 0.666667,5 53,6 6.222222,7 8.777778,8 68,9 15,10 4.333333,11 34,12 64,13 69,14 309,15 9,18 65,23 control}
{0 4,1 4,3 4,4 1,5 57,6 14.25,7 30,8 95,9 18,10 1.777778,11 33,12 57,13 64,14 296,15 4,18 32,19 1,21 6,22 6,23 control}
{0 1,1 5,2 6,3 5,4 0.625,5 68,6 8.75,7 15.25,8 87,9 21,10 2.714286,11 40,12 76,13 86,14 385,15 8,18 57,21 10,22 1,23 control}
{0 3,1 3,2 4,3 3,4 0.375,5 63,6 8.25,7 15,8 100,9 17,10 3.823529,11 32,12 72,13 74,14 359,15 8,18 65,20 2,21 2,22 1,23 control}
{0 1,1 5,2 7,3 7,4 0.538462,5 82,6 6.692308,7 11.615385,8 128,9 35,10 1.685714,11 40,12 98,13 102,14 482,15 13,17 1,18 59,21 1,22 7,23 control}
{0 1,1 4,2 8,3 6,4 0.545455,5 78,6 7.272727,7 11.909091,8 103,9 36,10 3.611111,11 44,12 85,13 93,14 449,15 11,16 2,17 3,18 130,20 1,21 1,22 3,23 control}
{0 6,1 7,2 3,3 13,4 0.866667,5 137,6 10.4,7 21.2,8 163,9 39,10 6.128205,11 90,12 160,13 187,14 907,15 15,17 3,18 239,22 4,23 control}
{0 9,1 7,2 3,3 8,4 0.666667,5 89,6 8.25,7 14.75,8 108,9 26,10 5.307692,11 53,12 107,13 112,14 508,15 12,16 1,17 2,18 138,19 2,21 4,22 6,23 control}
{0 7,1 5,2 1,3 5,4 0.625,5 100,6 12.75,7 27.25,8 132,9 18,10 4.5,11 61,12 100,13 115,14 522,15 8,18 81,20 2,21 6,22 2,23 control}
{1 4,2 2,3 3,4 0.25,5 47,6 4.416667,7 5.666667,8 75,9 40,10 1.025,11 21,12 63,13 64,14 252,15 12,17 1,18 41,21 4,22 4}
{0 2,1 8,2 11,3 7,4 0.388889,5 102,6 6.277778,7 9.555556,8 128,9 45,10 2.155556,11 57,12 121,13 127,14 558,15 18,16 2,17 3,18 97,21 7,22 8,23 control}
{0 7,1 8,2 8,3 14,4 0.736842,5 144,6 8.368421,7 15,8 148,9 45,10 2.466667,11 84,12 173,13 185,14 828,15 19,17 1,18 111,21 4,22 5,23 control}
{0 9,1 11,2 7,3 10,4 0.434783,5 150,6 7.826087,7 13.608696,8 179,9 81,10 1.864198,11 98,12 190,13 202,14 929,15 23,16 2,17 3,18 151,20 2,21 17,22 5,23 control}
{0 5,1 7,3 4,4 0.307692,5 144,6 11.307692,7 22.769231,8 181,9 71,10 1.380282,11 79,12 136,13 163,14 717,15 13,16 6,17 11,18 98,19 1,21 4,22 18}
{0 10,1 5,2 4,3 9,4 0.529412,5 127,6 7.882353,7 14.764706,8 149,9 68,10 2.823529,11 78,12 149,13 158,14 709,15 17,16 3,17 5,18 192,19 1,20 4,21 12,22 1}
{0 5,1 1,2 6,3 4,4 0.235294,5 83,6 5.294118,7 7.411765,8 104,9 43,10 1.813953,11 43,12 100,13 103,14 471,15 17,16 1,17 2,18 78,21 11,22 3}
{0 3,1 2,2 2,3 5,4 0.714286,5 71,6 10.285714,7 22.857143,8 103,9 19,10 11.526316,11 39,12 74,13 84,14 414,15 7,17 2,18 219,19 1,21 2,22 2,23 control}
{0 4,1 4,2 5,3 8,4 0.727273,5 77,6 7.636364,7 13.727273,8 96,9 40,10 1.2,11 46,12 91,13 96,14 429,15 11,17 2,18 48,20 2,21 8,22 4}
{1 1,2 2,3 2,4 0.285714,5 30,6 4.428571,7 7.428571,8 55,9 23,10 1.913043,11 13,12 34,13 35,14 148,15 7,16 1,17 1,18 44,20 1,21 1,22 1}
{0 4,1 3,2 3,3 7,4 0.875,5 68,6 8.625,7 15.75,8 94,9 17,10 2.882353,11 40,12 78,13 83,14 366,15 8,18 49,21 1,22 2,23 control}
{0 3,1 1,2 6,3 7,4 0.538462,5 78,6 6.230769,7 10.615385,8 105,9 28,10 5.821429,11 40,12 94,13 99,14 447,15 13,17 1,18 163,21 6,22 6,23 control}
{0 4,1 5,2 1,3 5,4 0.416667,5 78,6 6.75,7 11.5,8 119,9 48,10 3.104167,11 40,12 85,13 90,14 387,15 12,17 3,18 149,20 2,21 6,22 3}
{0 9,1 19,2 7,3 16,4 0.533333,5 275,6 10.133333,7 21.933333,8 294,9 107,10 3,11 163,12 310,13 345,14 1592,15 30,16 4,17 10,18 321,19 1,20 3,21 15,22 7}
{0 4,1 3,2 4,3 4,4 0.307692,5 72,6 6.384615,7 11.384615,8 103,9 30,10 2.1,11 46,12 91,13 98,14 446,15 13,16 1,17 2,18 63,21 3,22 2}
{0 5,1 7,2 1,3 3,4 0.25,5 74,6 6.25,7 10,8 112,9 34,10 2.088235,11 39,12 81,13 86,14 385,15 12,16 1,17 3,18 71,19 1,21 3,22 4}
{0 4,1 6,2 6,3 7,4 0.583333,5 101,6 8.5,7 16.333333,8 121,9 33,10 3.848485,11 63,12 105,13 121,14 547,15 12,16 2,17 3,18 127,21 3}
{0 3,1 6,2 3,3 5,4 0.454545,5 83,6 8,7 15.181818,8 122,9 40,10 3.25,11 43,12 90,13 94,14 448,15 11,16 2,17 4,18 130,21 9,22 3}
{0 3,1 7,2 2,3 7,4 0.636364,5 122,6 11.909091,7 31.181818,8 150,9 21,10 7.666667,11 84,12 139,13 157,14 713,15 11,17 1,18 161,21 3,22 1,23 control}
{0 3,1 4,2 1,5 47,6 7,7 13.142857,8 67,9 18,10 1.277778,11 23,12 52,13 55,14 264,15 7,18 23,21 2,22 3,23 control}
{0 6,1 11,2 2,3 9,4 0.36,5 182,6 7.8,7 15.04,8 209,9 94,10 1.659574,11 99,12 204,13 225,14 984,15 25,16 2,17 7,18 156,19 7,20 3,21 2,22 7}
{0 4,1 3,2 1,3 3,4 0.375,5 55,6 7,7 11.75,8 85,9 21,10 5,11 29,12 58,13 63,14 297,15 8,16 1,17 2,18 105,21 3,22 1}
{0 6,1 3,2 5,3 10,4 0.666667,5 100,6 7.2,7 12.133333,8 106,9 28,10 2.714286,11 70,12 122,13 136,14 593,15 15,16 1,17 4,18 76,21 2,22 1,23 control}
{0 9,1 6,2 3,3 8,4 0.666667,5 145,6 13.25,7 31.833333,8 165,9 28,10 7.535714,11 98,12 164,13 197,14 900,15 12,17 3,18 211,22 7,23 control}
{0 3,1 1,2 3,3 6,4 0.545455,5 62,6 5.818182,7 8.818182,8 89,9 28,10 4.928571,11 36,12 78,13 83,14 373,15 11,17 1,18 138,19 1,21 4}
{0 5,1 7,3 7,4 0.5,5 116,6 8.714286,7 18.285714,8 159,9 83,10 1.156627,11 47,12 105,13 134,14 528,15 14,16 7,17 11,18 96,19 2,20 3,21 4,22 32}
{0 11,1 6,2 2,3 8,4 0.421053,5 138,6 7.789474,7 14.157895,8 156,9 48,10 3.083333,11 89,12 160,13 177,14 800,15 19,16 2,17 7,18 148,20 1,21 2,22 3,23 control}
{0 8,1 6,2 3,3 8,4 0.533333,5 112,6 8.133333,7 15.066667,8 139,9 53,10 1.150943,11 61,12 122,13 137,14 585,15 15,16 5,17 9,18 61,19 1,20 1,21 8,22 13}
{0 14,1 15,2 2,3 12,4 0.5,5 263,6 12.833333,7 30.333333,8 274,9 121,10 1.066116,11 170,12 281,13 347,14 1565,15 24,16 14,17 28,18 129,19 1,20 6,21 6,22 20}
{0 6,1 9,2 7,3 12,4 0.48,5 209,6 9.12,7 19.88,8 236,9 122,10 1.352459,11 126,12 246,13 291,14 1253,15 25,16 9,17 21,18 165,19 1,20 1,21 17,22 11}
{0 2,1 2,2 4,3 3,4 0.6,5 42,6 8.4,7 14,8 61,9 9,10 9.888889,11 23,12 45,13 47,14 215,15 5,18 89,22 1,23 control}
{0 3,1 5,2 5,3 12,4 0.8,5 116,6 8.2,7 16.266667,8 157,9 31,10 1.580645,11 63,12 140,13 150,14 688,15 15,17 1,18 49,21 1,22 4,23 control}
{0 3,1 6,2 7,3 8,4 0.666667,5 91,6 7.916667,7 13.333333,8 122,9 29,10 5.37931,11 47,12 100,13 113,14 507,15 12,17 2,18 156,21 5,22 5,23 control}
{0 8,1 17,2 9,3 17,4 0.566667,5 234,6 8.633333,7 16.366667,8 238,9 66,10 2.075758,11 141,12 270,13 291,14 1304,15 30,16 4,17 8,18 137,21 2,22 9,23 control}
{0 9,1 7,2 2,3 3,4 0.230769,5 107,6 9,7 19.076923,8 122,9 25,10 5.12,11 65,12 125,13 130,14 578,15 13,16 1,17 2,18 128,20 1,22 3}
{0 6,1 8,2 6,3 13,4 0.590909,5 149,6 8,7 13.863636,8 186,9 49,10 2.836735,11 91,12 184,13 205,14 916,15 22,17 2,18 139,21 9,22 10,23 control}
{0 8,1 10,2 1,3 13,4 1.083333,5 153,6 13.25,7 31,8 182,9 28,10 9.392857,11 91,12 162,13 188,14 939,15 12,16 1,17 3,18 263,20 1,21 1,22 7,23 control}
{0 6,1 1,2 7,3 14,4 0.875,5 124,6 8.6875,7 17.875,8 133,9 31,10 1.387097,11 86,12 158,13 179,14 806,15 16,16 1,17 6,18 43,22 10,23 control}
{0 8,1 6,2 4,3 7,4 0.5,5 127,6 9.785714,7 21.214286,8 166,9 48,10 2.458333,11 71,12 145,13 159,14 730,15 14,16 3,17 5,18 118,20 1,21 4,22 9}
{0 3,1 6,2 8,3 4,4 0.285714,5 97,6 7.642857,7 14.642857,8 140,9 41,10 2.536585,11 53,12 115,13 121,14 538,15 14,16 1,17 1,18 104,19 1,20 3,21 4,22 9}
{0 4,1 3,2 4,3 4,4 0.25,5 81,6 5.3125,7 7.75,8 92,9 33,10 2.272727,11 32,12 100,13 108,14 474,15 16,17 1,18 75,21 2,22 2,23 control}
{0 9,1 11,2 2,3 5,4 0.16129,5 156,6 5.774194,7 10.096774,8 201,9 116,10 2.017241,11 94,12 202,13 209,14 889,15 31,16 1,17 3,18 234,20 2,21 13,22 7}
{0 6,1 5,2 7,3 10,4 0.37037,5 137,6 6.333333,7 11,8 161,9 87,10 2.057471,11 97,12 179,13 197,14 836,15 27,16 2,17 7,18 179,19 2,20 1,21 8,22 5}
{0 3,1 6,2 4,3 7,4 0.7,5 83,6 8.7,7 15.5,8 117,9 27,10 7.481481,11 51,12 96,13 103,14 453,15 10,17 2,18 202,19 1,22 2,23 control}
{0 7,1 6,2 5,3 10,4 0.666667,5 137,6 9.6,7 17.6,8 161,9 42,10 1.380952,11 78,12 155,13 171,14 741,15 15,16 1,17 3,18 58,21 7,22 9,23 control}
{0 4,1 3,2 1,3 1,4 0.142857,5 59,6 8.428571,7 16,8 87,9 16,10 1,11 33,12 59,13 68,14 314,15 7,16 2,17 2,18 16,19 1,21 3,22 2}
{0 8,1 6,2 3,3 7,4 0.466667,5 122,6 8.4,7 16.466667,8 158,9 37,10 2.27027,11 79,12 141,13 153,14 680,15 15,18 84,19 1,21 1,22 10}
{0 4,1 4,3 4,4 0.8,5 90,6 18.8,7 49,8 122,9 20,10 1.95,11 58,12 83,13 103,14 468,15 5,17 1,18 39,21 5,22 5}
{0 8,1 8,3 7,4 0.636364,5 115,6 10.727273,7 21.909091,8 159,9 36,10 1.194444,11 72,12 123,13 136,14 621,15 11,16 2,17 5,18 43,21 1,22 7}
{0 4,1 2,2 6,3 3,4 0.230769,5 75,6 6.307692,7 10,8 83,9 31,10 5.580645,11 36,12 84,13 87,14 395,15 13,16 1,17 1,18 173,20 1,21 7,22 2}
{0 10,1 8,2 3,3 7,4 0.411765,5 126,6 8.529412,7 15.294118,8 139,9 57,10 2.894737,11 74,12 149,13 164,14 732,15 17,16 2,17 7,18 165,20 2,21 8,22 7}
{0 2,1 4,2 8,3 4,4 0.363636,5 73,6 6.818182,7 11.636364,8 105,9 21,10 2.190476,11 38,12 84,13 90,14 428,15 11,16 1,17 1,18 46,21 1,22 4,23 control}
{0 3,1 5,2 4,3 8,4 0.888889,5 97,6 11.111111,7 24.333333,8 131,9 57,10 0.736842,11 52,12 100,13 110,14 493,15 9,16 4,17 7,18 42,20 2,21 8,22 11}
{0 9,1 9,2 2,3 8,4 0.571429,5 156,6 12.071429,7 28.928571,8 199,9 65,10 1.369231,11 99,12 166,13 200,14 882,15 14,16 8,17 10,18 89,19 1,20 1,21 9,22 17}
{0 10,1 12,2 3,3 13,4 0.619048,5 203,6 10.142857,7 21.380952,8 219,9 58,10 3.465517,11 125,12 227,13 255,14 1135,15 21,16 3,17 10,18 201,21 1,22 14,23 control}
{1 2,2 5,3 4,4 0.5,5 40,6 5.125,7 7.75,8 61,9 20,10 1.25,11 19,12 45,13 50,14 211,15 8,18 25,21 3,22 1}
{0 1,1 2,2 9,3 4,4 0.25,5 86,6 5.625,7 7.875,8 103,9 22,10 5.272727,11 43,12 100,13 104,14 483,15 16,18 116,21 4,22 1,23 control}
{0 13,1 5,2 3,3 9,4 0.5,5 128,6 8.277778,7 15.166667,8 140,9 39,10 3,11 85,12 168,13 181,14 821,15 18,16 1,17 3,18 117,19 1,20 1,21 4}
{0 7,1 4,3 6,4 0.333333,5 108,6 6.888889,7 13.277778,8 144,9 77,10 2.493506,11 70,12 152,13 157,14 699,15 18,17 3,18 192,21 18}
{0 10,1 7,2 2,3 6,4 0.428571,5 103,6 8.357143,7 16.071429,8 121,9 39,10 3.512821,11 69,12 125,13 131,14 546,15 14,17 3,18 137,19 3,20 1,21 6,22 9}
{0 2,1 6,2 5,3 10,4 0.909091,5 103,6 10,7 19.181818,8 138,9 25,10 5.44,11 61,12 119,13 131,14 625,15 11,16 1,17 1,18 136,20 1,21 2,22 7,23 control}
{0 2,1 2,2 6,3 4,4 0.4,5 70,6 7.4,7 12.5,8 88,9 29,10 1.551724,11 46,12 86,13 95,14 427,15 10,16 1,17 3,18 45,20 1,21 1,22 3,23 control}
{0 6,1 6,2 1,3 12,4 1.333333,5 140,6 17.111111,7 40.777778,8 166,9 40,10 1.85,11 83,12 143,13 168,14 806,15 9,16 2,17 3,18 74,20 2,21 7,22 8,23 control}
{0 2,1 5,2 1,3 2,4 0.142857,5 75,6 5.642857,7 8.928571,8 113,9 42,10 2.761905,11 38,12 92,13 94,14 411,15 14,16 1,17 2,18 116,19 2,20 2,21 2,22 6}
{0 3,1 5,2 4,3 3,4 0.230769,5 96,6 7.846154,7 14.384615,8 120,9 36,10 3.611111,11 51,12 115,13 118,14 526,15 13,16 1,17 1,18 130,20 2,21 3,22 6}
{0 1,1 2,2 2,3 3,4 0.75,5 51,6 14.75,7 35.5,8 81,9 45,10 1.777778,11 32,12 45,13 71,14 281,15 4,16 5,17 10,18 80,19 1,21 7,22 9}
{0 5,1 6,2 6,3 7,4 0.538462,5 94,6 8,7 14.384615,8 138,9 47,10 4.87234,11 59,12 120,13 127,14 564,15 13,16 3,17 4,18 229,19 1,20 1,21 3,22 8,23 control}
{0 4,1 4,2 2,3 7,4 0.7,5 78,6 8.2,7 17,8 109,9 55,10 2.981818,11 32,12 86,13 94,14 416,15 10,16 3,17 6,18 164,19 2,20 2,21 8,22 10}
{0 1,1 4,2 2,3 4,4 0.5,5 59,6 7.625,7 15.125,8 85,9 27,10 0.925926,11 31,12 56,13 70,14 312,15 8,16 2,17 2,18 25,21 1,22 2,23 control}
{0 7,1 4,2 2,3 5,4 0.416667,5 73,6 6.666667,7 11.5,8 92,9 49,10 1.857143,11 38,12 76,13 87,14 380,15 12,16 6,17 8,18 91,19 2,21 10,22 6}
{0 7,1 8,2 1,3 8,4 0.470588,5 126,6 7.588235,7 15.352941,8 161,9 56,10 4.857143,11 59,12 141,13 145,14 669,15 17,18 272,20 3,21 5,22 7,23 control}
{0 5,1 8,2 3,3 4,4 0.285714,5 96,6 7.428571,7 13.785714,8 138,9 41,10 5.585366,11 51,12 113,13 116,14 500,15 14,16 2,17 3,18 229,19 1,20 2,21 5,22 1}
{0 4,1 3,2 3,3 4,4 0.285714,5 57,6 4.214286,7 5.214286,8 80,9 32,10 6.375,11 25,12 69,13 71,14 301,15 14,16 1,17 2,18 204,19 2,20 1,21 5,22 1}
{0 8,1 7,2 2,3 5,4 0.333333,5 116,6 8.8,7 20.4,8 148,9 66,10 1.075758,11 84,12 128,13 147,14 651,15 15,16 6,17 9,18 71,19 1,21 13,22 6}
{0 10,1 11,2 6,3 18,4 0.666667,5 210,6 9.148148,7 17.555556,8 212,9 81,10 3.271605,11 137,12 254,13 283,14 1276,15 27,16 1,17 8,18 265,20 2,21 3,22 8}
{0 7,1 6,2 4,3 6,4 0.333333,5 119,6 7.055556,7 11.055556,8 129,9 41,10 3.585366,11 60,12 127,13 144,14 639,15 18,16 1,17 4,18 147,20 1,21 9,22 4,23 control}
