# Supplementary material for: Predicting probable Alzheimer’s disease using linguistic deficits and biomarkers
Source: BMC Bioinformatics. 2017 Jan 14;18:34. doi: 10.1186/s12859-016-1456-0 (PMC5237556; doi:10.1186/s12859-016-1456-0)
Supplement: Additional file 1 — Machine Learning files for all the models presented in our results, including baseline models. These files contain the transformed linguistic features from the DementiaBank dataset for both disease and control groups combined. The files appear in the WEKA Attribute-Relation File Format (ARFF). (ZIP 78.5 kb) [file 12859_2016_1456_MOESM1_ESM.zip › Machine learning files/ARFFs/ad99-control99-groupings-baselines/AD-Control-v2-99files-Orimaye2015-MLR-Features.arff]

@relation 'AD-Control-v2-99files-All-with-Roark-weka.filters.unsupervised.attribute.Remove-R25-16933-weka.filters.unsupervised.attribute.Remove-R2-3,7-10,13-17,20-weka.filters.unsupervised.attribute.Remove-R3-5,7-8,10-12'

@attribute Age numeric
@attribute ReducedSentences numeric
@attribute MLU numeric
@attribute NumTrailOffs numeric
@attribute class {ad,control}

@data
{0 ?,1 1,2 2.617647}
{0 61,1 2,2 2.517241,4 control}
{0 65,2 1.052632}
{0 75,1 2,2 5.058824}
{0 ?,1 4,2 2.318182,4 control}
{0 ?,1 4,2 1.518519,3 1,4 control}
{0 48,1 6,2 5.833333,4 control}
{0 75,1 1,2 3.411765,3 1}
{0 75,1 2,2 2.791667,3 1}
{0 60,1 5,2 3.666667,4 control}
{0 ?,1 1,2 1.875,4 control}
{0 68,1 3,2 1.441176,3 1}
{0 69,1 6,2 4.666667,4 control}
{0 65,1 4,2 5.72,4 control}
{0 59,1 2,2 1.474576,3 1}
{0 52,1 1,2 1.764706,4 control}
{0 ?,1 4,2 4.037037,3 1,4 control}
{0 53,1 4,2 1.75,4 control}
{0 80,2 3.333333}
{0 68,1 9,2 1.645161}
{0 78,2 5.85,4 control}
{0 74,1 1,2 11.636364}
{0 ?,1 5,2 1.425532}
{0 57,1 4,2 2.23913,3 1}
{0 65,1 3,2 2.296875}
{0 57,2 3.052632}
{0 ?,1 1,2 4.263158,4 control}
{0 67,2 1.65,3 1}
{0 77,1 4,2 2.835294,3 1}
{0 67,1 3,2 1.983871,4 control}
{0 62,1 4,2 3.543478,3 2}
{0 63,1 2,2 4.916667,4 control}
{0 ?,1 10,2 3.375,4 control}
{0 74,1 1,2 3.8,4 control}
{0 ?,1 4,2 4.4,4 control}
{0 72,1 6,2 4.2,3 1,4 control}
{0 56,1 1,2 4.888889,4 control}
{0 58,1 2,2 0.853211,3 1}
{0 ?,1 2,2 7.545455,4 control}
{0 66,1 1,2 2.846154,4 control}
{0 64,1 2,2 2.285714}
{0 73,1 3,2 5.606061,4 control}
{0 57,1 2,2 5.380952,4 control}
{0 59,1 4,2 1.566667}
{0 61,1 3,2 2.090909,4 control}
{0 58,1 3,2 10.565217,4 control}
{0 ?,1 1,2 2.230769,4 control}
{0 65,1 2,2 3.47619,3 1,4 control}
{0 57,1 2,2 2.411765,4 control}
{0 ?,1 2,2 3.033333,3 1}
{0 86,1 9,2 2.723404,3 1}
{0 73,1 2,2 3.162791,4 control}
{0 61,1 10,2 1.929104,3 3}
{0 56,1 1,2 2.5,3 5}
{0 74,1 1,2 3.708333,4 control}
{0 57,1 8,2 2.730769,4 control}
{0 56,1 3,2 1.518519,3 1}
{0 84,1 2,2 3.041667,3 1}
{0 72,1 8,2 6.774194,4 control}
{0 ?,1 4,2 5.333333,4 control}
{0 74,1 3,2 2.94,4 control}
{0 ?,1 1,2 4.909091,4 control}
{0 ?,1 2,2 4.416667,3 1,4 control}
{0 75,1 11,2 4.275,4 control}
{0 76,2 1.854167}
{0 75,1 3,2 5.666667,4 control}
{0 77,1 2,2 2.795455,3 1}
{0 68,1 1,2 3.341463}
{0 63,1 2,2 1.263158,3 1}
{0 67,1 5,2 2.888889}
{0 71,1 6,2 4.948718,4 control}
{0 ?,1 5,2 4.4,4 control}
{0 ?,1 3,2 4.764706,3 2}
{0 66,1 5,2 5.508197,4 control}
{0 56,1 2,2 3.381818,3 4}
{0 50,1 2,2 2.645833,3 1,4 control}
{0 ?,1 4,2 2.22,3 1,4 control}
{0 65,1 10,2 2.088608,4 control}
{0 73,1 1,2 3.047619}
{0 ?,1 5,2 1.952381,4 control}
{0 65,1 7,2 2.512821}
{0 75,1 1,2 4.78125,3 1}
{0 79,1 2,2 2.588235}
{0 76,1 10,2 0.94382,3 1}
{0 63,1 5,2 1.708333,4 control}
{0 78,1 3,2 2.681818,4 control}
{0 90,1 1,2 0.533333}
{0 79,1 3,2 1.222222}
{0 ?,1 2,2 3.166667,4 control}
{0 57,1 5,2 3.428571,4 control}
{0 69,1 12,2 1.113636}
{0 ?,1 5,2 4.724138}
{0 ?,1 6,2 4.75,4 control}
{0 ?,1 4,2 1.71875,4 control}
{0 75,2 1.571429}
{0 51,2 4.5,4 control}
{0 73,1 4,2 3.373494,4 control}
{0 77,1 2,2 2.771084,3 1}
{0 72,1 3,2 2.428571}
{0 74,1 1,2 3.595238,3 1}
{0 70,1 2,2 7,4 control}
{0 ?,1 3,2 5.023256,3 2}
{0 66,1 2,2 1.318182,3 3}
{0 71,1 2,2 9.28125,3 2}
{0 77,1 3,2 1.909091,4 control}
{0 55,1 4,2 5.029412,4 control}
{0 ?,1 1,2 4.125}
{0 ?,1 6,2 4.62069,3 1,4 control}
{0 74,1 4,2 1.588235}
{0 80,1 6,2 11.714286,4 control}
{0 66,1 2,2 1.09375,3 4}
{0 ?,1 3,2 1.40625}
{0 ?,2 1.375,3 1}
{0 ?,1 7,2 4.333333,4 control}
{0 65,2 1.777778,3 1,4 control}
{0 ?,1 6,2 2.714286,4 control}
{0 65,1 4,2 3.823529,4 control}
{0 ?,1 7,2 1.685714,4 control}
{0 69,1 8,2 3.611111,4 control}
{0 ?,1 3,2 6.128205,4 control}
{0 61,1 3,2 5.307692,3 2,4 control}
{0 ?,1 1,2 4.5,4 control}
{0 77,1 2,2 1.025}
{0 64,1 11,2 2.155556,4 control}
{0 68,1 8,2 2.466667,4 control}
{0 69,1 7,2 1.864198,4 control}
{0 73,2 1.380282,3 1}
{0 ?,1 4,2 2.823529,3 1}
{0 84,1 6,2 1.813953}
{0 65,1 2,2 11.526316,3 1,4 control}
{0 87,1 5,2 1.2}
{0 55,1 2,2 1.913043}
{0 50,1 3,2 2.882353,4 control}
{0 ?,1 6,2 5.821429,4 control}
{0 58,1 1,2 3.104167}
{0 65,1 7,2 3,3 1}
{0 57,1 4,2 2.1}
{0 65,1 1,2 2.088235,3 1}
{0 60,1 6,2 3.848485}
{0 71,1 3,2 3.25}
{0 ?,1 2,2 7.666667,4 control}
{0 61,1 1,2 1.277778,4 control}
{0 59,1 2,2 1.659574,3 7}
{0 73,1 1,2 5}
{0 69,1 5,2 2.714286,4 control}
{0 78,1 3,2 7.535714,4 control}
{0 68,1 3,2 4.928571,3 1}
{0 61,2 1.156627,3 2}
{0 ?,1 2,2 3.083333,4 control}
{0 84,1 3,2 1.150943,3 1}
{0 68,1 2,2 1.066116,3 1}
{0 64,1 7,2 1.352459,3 1}
{0 ?,1 4,2 9.888889,4 control}
{0 46,1 5,2 1.580645,4 control}
{0 68,1 7,2 5.37931,4 control}
{0 71,1 9,2 2.075758,4 control}
{0 62,1 2,2 5.12}
{0 70,1 6,2 2.836735,4 control}
{0 61,1 1,2 9.392857,4 control}
{0 67,1 7,2 1.387097,4 control}
{0 ?,1 4,2 2.458333}
{0 ?,1 8,2 2.536585,3 1}
{0 70,1 4,2 2.272727,4 control}
{0 84,1 2,2 2.017241}
{0 81,1 7,2 2.057471,3 2}
{0 65,1 4,2 7.481481,3 1,4 control}
{0 ?,1 5,2 1.380952,4 control}
{0 70,1 1,2 1,3 1}
{0 89,1 3,2 2.27027,3 1}
{0 ?,2 1.95}
{0 ?,2 1.194444}
{0 69,1 6,2 5.580645}
{0 65,1 3,2 2.894737}
{0 59,1 8,2 2.190476,4 control}
{0 73,1 4,2 0.736842}
{0 80,1 2,2 1.369231,3 1}
{0 ?,1 3,2 3.465517,4 control}
{0 73,1 5,2 1.25}
{0 ?,1 9,2 5.272727,4 control}
{0 87,1 3,2 3,3 1}
{0 73,2 2.493506}
{0 86,1 2,2 3.512821,3 3}
{0 54,1 5,2 5.44,4 control}
{0 81,1 6,2 1.551724,4 control}
{0 ?,1 1,2 1.85,4 control}
{0 66,1 1,2 2.761905,3 2}
{0 65,1 4,2 3.611111}
{0 62,1 2,2 1.777778,3 1}
{0 71,1 6,2 4.87234,3 1,4 control}
{0 72,1 2,2 2.981818,3 2}
{0 ?,1 2,2 0.925926,4 control}
{0 77,1 2,2 1.857143,3 2}
{0 64,1 1,2 4.857143,4 control}
{0 80,1 3,2 5.585366,3 1}
{0 70,1 3,2 6.375,3 2}
{0 62,1 2,2 1.075758,3 1}
{0 77,1 6,2 3.271605}
{0 ?,1 4,2 3.585366,4 control}
