# Supplementary material for: Predicting probable Alzheimer’s disease using linguistic deficits and biomarkers
Source: BMC Bioinformatics. 2017 Jan 14;18:34. doi: 10.1186/s12859-016-1456-0 (PMC5237556; doi:10.1186/s12859-016-1456-0)
Supplement: Additional file 1 — Machine Learning files for all the models presented in our results, including baseline models. These files contain the transformed linguistic features from the DementiaBank dataset for both disease and control groups combined. The files appear in the WEKA Attribute-Relation File Format (ARFF). (ZIP 78.5 kb) [file 12859_2016_1456_MOESM1_ESM.zip › Machine learning files/ARFFs/ad99-control99-groupings-baselines/AD-Control-v2-99files-Orimaye2015-t-test-Features.arff]

@relation 'AD-Control-v2-99files-All-with-Roark-weka.filters.unsupervised.attribute.Remove-R25-16933-weka.filters.unsupervised.attribute.Remove-R2-3,7-10,13-17,20-weka.filters.unsupervised.attribute.Remove-R1'

@attribute ReducedSentences numeric
@attribute NumPredicates numeric
@attribute AvrPredSentence numeric
@attribute NumUtterances numeric
@attribute MLU numeric
@attribute Repetition numeric
@attribute Revision numeric
@attribute NumTrailOffs numeric
@attribute NumWordErrors numeric
@attribute NumIncompleteWords numeric
@attribute NumFillerWords numeric
@attribute class {ad,control}

@data
{0 1,1 3,2 0.3,3 34,4 2.617647,5 2,6 2,8 3,9 7,10 2}
{0 2,1 5,2 0.625,3 29,4 2.517241,5 1,6 2,9 5,10 3,11 control}
{1 2,2 0.5,3 19,4 1.052632,5 1,6 3,8 1,9 8}
{0 2,1 6,2 0.428571,3 51,4 5.058824,8 4,9 8}
{0 4,1 11,2 0.578947,3 44,4 2.318182,6 4,8 1,9 2,10 10,11 control}
{0 4,1 4,2 0.5,3 27,4 1.518519,5 1,6 1,7 1,9 1,10 9,11 control}
{0 6,1 2,2 0.25,3 18,4 5.833333,9 3,10 5,11 control}
{0 1,1 5,2 0.555556,3 17,4 3.411765,5 1,6 1,7 1,9 2,10 3}
{0 2,1 2,2 0.2,3 24,4 2.791667,7 1,9 7,10 3}
{0 5,1 11,2 0.647059,3 36,4 3.666667,5 1,6 2,9 3,10 5,11 control}
{0 1,1 5,2 0.714286,3 16,4 1.875,8 1,9 2,11 control}
{0 3,1 4,2 0.266667,3 68,4 1.441176,5 3,6 5,7 1,8 1,9 6,10 15}
{0 6,1 5,2 0.238095,3 36,4 4.666667,6 1,9 1,10 6,11 control}
{0 4,1 11,2 1,3 25,4 5.72,5 1,6 1,9 4,10 2,11 control}
{0 2,1 7,2 0.538462,3 59,4 1.474576,5 7,6 14,7 1,9 3,10 23}
{0 1,1 6,2 0.857143,3 17,4 1.764706,5 1,6 2,10 2,11 control}
{0 4,1 6,2 0.6,3 27,4 4.037037,5 1,6 2,7 1,9 4,11 control}
{0 4,1 3,2 0.6,3 8,4 1.75,10 1,11 control}
{1 4,2 1.333333,3 9,4 3.333333,6 1,9 3}
{0 9,1 6,2 0.352941,3 62,4 1.645161,5 6,6 9,8 2,9 12,10 4}
{1 5,2 0.833333,3 20,4 5.85,6 1,10 2,11 control}
{0 1,1 7,2 0.777778,3 11,4 11.636364,6 1,10 1}
{0 5,1 4,2 0.285714,3 47,4 1.425532,5 1,6 1,8 1,9 8,10 6}
{0 4,1 6,2 0.4,3 46,4 2.23913,6 4,7 1,8 1,9 9,10 2}
{0 3,1 6,2 0.375,3 64,4 2.296875,5 1,6 3,8 2,9 8,10 7}
{1 2,2 0.285714,3 19,4 3.052632,6 1,9 2,10 1}
{0 1,1 2,2 0.25,3 19,4 4.263158,6 1,9 3,10 1,11 control}
{1 3,2 0.375,3 20,4 1.65,6 3,7 1,10 5}
{0 4,1 10,2 0.4,3 85,4 2.835294,6 2,7 1,8 3,9 11,10 6}
{0 3,1 9,2 0.391304,3 62,4 1.983871,5 1,6 2,9 8,10 3,11 control}
{0 4,1 8,2 0.5,3 46,4 3.543478,5 1,6 3,7 2,9 4,10 13}
{0 2,1 4,2 0.8,3 12,4 4.916667,9 2,10 3,11 control}
{0 10,1 12,2 0.923077,3 24,4 3.375,9 1,10 3,11 control}
{0 1,1 4,2 0.5,3 15,4 3.8,10 1,11 control}
{0 4,1 7,2 0.7,3 30,4 4.4,6 1,8 1,9 5,11 control}
{0 6,1 8,2 0.470588,3 30,4 4.2,6 1,7 1,8 1,9 1,10 4,11 control}
{0 1,1 4,2 0.8,3 9,4 4.888889,10 4,11 control}
{0 2,1 10,2 0.666667,3 109,4 0.853211,5 7,6 16,7 1,8 3,9 18,10 15}
{0 2,1 6,2 0.6,3 22,4 7.545455,6 2,9 1,10 1,11 control}
{0 1,1 4,2 0.571429,3 13,4 2.846154,9 1,10 1,11 control}
{0 2,1 2,2 0.5,3 14,4 2.285714,6 2,9 1,10 1}
{0 3,1 12,2 0.75,3 33,4 5.606061,6 1,8 1,9 1,10 8,11 control}
{0 2,1 7,2 0.411765,3 42,4 5.380952,8 1,9 1,10 1,11 control}
{0 4,1 4,2 0.333333,3 30,4 1.566667,5 1,6 1,8 1,9 3,10 3}
{0 3,1 4,2 0.444444,3 22,4 2.090909,8 1,10 2,11 control}
{0 3,1 7,2 0.583333,3 23,4 10.565217,6 1,9 1,10 1,11 control}
{0 1,1 8,2 0.571429,3 26,4 2.230769,5 1,6 4,9 1,10 1,11 control}
{0 2,1 4,2 0.444444,3 21,4 3.47619,6 2,7 1,10 3,11 control}
{0 2,1 4,2 0.5,3 17,4 2.411765,5 1,6 1,9 2,11 control}
{0 2,1 3,2 0.333333,3 30,4 3.033333,5 2,6 3,7 1,8 1,9 1,10 3}
{0 9,1 10,2 0.526316,3 47,4 2.723404,6 2,7 1,8 2,9 4,10 6}
{0 2,1 7,2 0.5,3 43,4 3.162791,5 2,6 6,9 7,10 5,11 control}
{0 10,1 18,2 0.253521,3 268,4 1.929104,5 11,6 15,7 3,8 6,9 6,10 24}
{0 1,1 8,2 0.347826,3 50,4 2.5,5 5,6 9,7 5,9 3,10 10}
{0 1,1 4,2 0.4,3 24,4 3.708333,5 1,6 1,8 1,10 4,11 control}
{0 8,1 8,2 0.615385,3 26,4 2.730769,5 1,6 1,8 1,9 2,10 4,11 control}
{0 3,1 1,2 0.125,3 27,4 1.518519,5 2,6 2,7 1,8 2,9 7,10 4}
{0 2,1 5,2 0.357143,3 48,4 3.041667,5 1,6 4,7 1,8 1,9 3,10 11}
{0 8,1 7,2 0.583333,3 31,4 6.774194,5 1,6 3,10 7,11 control}
{0 4,1 5,2 1.25,3 9,4 5.333333,9 2,11 control}
{0 3,1 5,2 0.357143,3 50,4 2.94,5 1,6 5,8 3,9 9,10 11,11 control}
{0 1,1 3,2 0.333333,3 22,4 4.909091,5 1,6 1,9 1,10 4,11 control}
{0 2,1 7,2 0.7,3 24,4 4.416667,6 1,7 1,9 4,10 5,11 control}
{0 11,1 10,2 0.5,3 40,4 4.275,6 3,8 1,10 3,11 control}
{1 2,2 0.25,3 48,4 1.854167,5 2,6 6,8 1,9 6,10 15}
{0 3,1 4,2 0.333333,3 18,4 5.666667,5 1,6 1,9 2,10 7,11 control}
{0 2,1 4,2 0.333333,3 44,4 2.795455,5 1,6 3,7 1,9 4,10 2}
{0 1,1 7,2 0.583333,3 41,4 3.341463,5 1,6 4,8 4,9 1,10 3}
{0 2,1 6,2 0.545455,3 38,4 1.263158,5 3,6 5,7 1,8 1,9 3,10 7}
{0 5,1 4,2 0.25,3 36,4 2.888889,6 2,9 1,10 5}
{0 6,1 9,2 0.5625,3 39,4 4.948718,5 1,6 3,8 2,9 4,10 10,11 control}
{0 5,1 4,2 0.307692,3 30,4 4.4,5 1,6 4,9 1,10 2,11 control}
{0 3,1 3,2 0.3,3 34,4 4.764706,5 1,6 3,7 2,8 1,9 2,10 8}
{0 5,1 13,2 0.65,3 61,4 5.508197,5 3,6 8,10 20,11 control}
{0 2,1 7,2 0.583333,3 55,4 3.381818,6 2,7 4,8 4,9 9,10 13}
{0 2,1 5,2 0.454545,3 48,4 2.645833,5 1,6 3,7 1,9 10,10 7,11 control}
{0 4,1 9,2 0.642857,3 50,4 2.22,7 1,8 1,9 15,10 3,11 control}
{0 10,1 12,2 0.461538,3 79,4 2.088608,5 4,6 6,9 13,10 9,11 control}
{0 1,1 5,2 0.416667,3 42,4 3.047619,5 1,6 1,9 4,10 9}
{0 5,1 5,2 0.625,3 21,4 1.952381,6 1,9 2,10 6,11 control}
{0 7,1 4,2 0.266667,3 39,4 2.512821,5 1,6 2,8 1,9 8,10 3}
{0 1,1 4,2 0.5,3 32,4 4.78125,5 3,6 6,7 1,10 6}
{0 2,1 3,2 0.428571,3 17,4 2.588235,8 1,9 1}
{0 10,1 7,2 0.259259,3 89,4 0.94382,6 1,7 1,8 2,9 13,10 9}
{0 5,1 7,2 0.583333,3 24,4 1.708333,9 2,10 3,11 control}
{0 3,1 5,2 0.454545,3 22,4 2.681818,6 2,9 1,10 3,11 control}
{0 1,1 2,2 0.285714,3 30,4 0.533333,5 1,6 2,8 4,9 1,10 5}
{0 3,1 3,2 0.230769,3 45,4 1.222222,6 1,8 3,9 5,10 6}
{0 2,1 7,2 0.466667,3 48,4 3.166667,5 3,6 7,8 1,9 4,10 8,11 control}
{0 5,1 2,2 0.222222,3 21,4 3.428571,9 1,10 1,11 control}
{0 12,1 11,2 0.458333,3 88,4 1.113636,5 1,6 15,8 1,10 12}
{0 5,1 2,2 0.222222,3 29,4 4.724138,5 1,6 2,9 8,10 3}
{0 6,1 3,2 0.375,3 12,4 4.75,9 7,11 control}
{0 4,1 4,2 0.4,3 32,4 1.71875,5 1,6 1,8 1,9 1,10 1,11 control}
{1 2,2 0.285714,3 28,4 1.571429,8 1,9 11,10 6}
{1 3,2 1,3 14,4 4.5,6 1,9 4,10 2,11 control}
{0 4,1 18,2 0.514286,3 83,4 3.373494,5 2,6 6,8 3,9 2,10 12,11 control}
{0 2,1 3,2 0.136364,3 83,4 2.771084,5 1,6 1,7 1,8 1,9 4,10 4}
{0 3,1 1,2 0.142857,3 21,4 2.428571,6 1,9 5,10 3}
{0 1,1 4,2 0.266667,3 42,4 3.595238,5 1,6 3,7 1,9 4,10 4}
{0 2,1 3,2 0.3,3 38,4 7,5 5,6 8,9 1,10 7,11 control}
{0 3,1 4,2 0.333333,3 43,4 5.023256,7 2,8 2,9 7,10 1}
{0 2,1 5,2 0.238095,3 110,4 1.318182,5 1,6 5,7 3,8 4,9 1,10 3}
{0 2,1 1,2 0.125,3 32,4 9.28125,5 2,6 2,7 2,8 1,9 2,10 1}
{0 3,1 10,2 0.588235,3 44,4 1.909091,6 5,8 3,9 1,10 4,11 control}
{0 4,1 8,2 0.571429,3 34,4 5.029412,9 5,10 3,11 control}
{0 1,1 4,2 0.666667,3 24,4 4.125,6 2,8 1,9 5,10 4}
{0 6,1 3,2 0.272727,3 29,4 4.62069,7 1,8 1,9 10,10 1,11 control}
{0 4,1 6,2 0.666667,3 34,4 1.588235,6 2,8 2,9 3,10 4}
{0 6,1 4,2 0.4,3 21,4 11.714286,6 1,8 1,9 7,10 2,11 control}
{0 2,1 15,2 0.681818,3 160,4 1.09375,5 19,6 29,7 4,8 3,9 3,10 44}
{0 3,1 3,2 0.333333,3 32,4 1.40625,5 1,6 5,8 1,9 5,10 1}
{1 3,2 0.5,3 24,4 1.375,5 1,6 2,7 1,8 1,9 9,10 1}
{0 7,1 6,2 0.666667,3 15,4 4.333333,11 control}
{1 4,2 1,3 18,4 1.777778,7 1,9 6,10 6,11 control}
{0 6,1 5,2 0.625,3 21,4 2.714286,9 10,10 1,11 control}
{0 4,1 3,2 0.375,3 17,4 3.823529,8 2,9 2,10 1,11 control}
{0 7,1 7,2 0.538462,3 35,4 1.685714,6 1,9 1,10 7,11 control}
{0 8,1 6,2 0.545455,3 36,4 3.611111,5 2,6 3,8 1,9 1,10 3,11 control}
{0 3,1 13,2 0.866667,3 39,4 6.128205,6 3,10 4,11 control}
{0 3,1 8,2 0.666667,3 26,4 5.307692,5 1,6 2,7 2,9 4,10 6,11 control}
{0 1,1 5,2 0.625,3 18,4 4.5,8 2,9 6,10 2,11 control}
{0 2,1 3,2 0.25,3 40,4 1.025,6 1,9 4,10 4}
{0 11,1 7,2 0.388889,3 45,4 2.155556,5 2,6 3,9 7,10 8,11 control}
{0 8,1 14,2 0.736842,3 45,4 2.466667,6 1,9 4,10 5,11 control}
{0 7,1 10,2 0.434783,3 81,4 1.864198,5 2,6 3,8 2,9 17,10 5,11 control}
{1 4,2 0.307692,3 71,4 1.380282,5 6,6 11,7 1,9 4,10 18}
{0 4,1 9,2 0.529412,3 68,4 2.823529,5 3,6 5,7 1,8 4,9 12,10 1}
{0 6,1 4,2 0.235294,3 43,4 1.813953,5 1,6 2,9 11,10 3}
{0 2,1 5,2 0.714286,3 19,4 11.526316,6 2,7 1,9 2,10 2,11 control}
{0 5,1 8,2 0.727273,3 40,4 1.2,6 2,8 2,9 8,10 4}
{0 2,1 2,2 0.285714,3 23,4 1.913043,5 1,6 1,8 1,9 1,10 1}
{0 3,1 7,2 0.875,3 17,4 2.882353,9 1,10 2,11 control}
{0 6,1 7,2 0.538462,3 28,4 5.821429,6 1,9 6,10 6,11 control}
{0 1,1 5,2 0.416667,3 48,4 3.104167,6 3,8 2,9 6,10 3}
{0 7,1 16,2 0.533333,3 107,4 3,5 4,6 10,7 1,8 3,9 15,10 7}
{0 4,1 4,2 0.307692,3 30,4 2.1,5 1,6 2,9 3,10 2}
{0 1,1 3,2 0.25,3 34,4 2.088235,5 1,6 3,7 1,9 3,10 4}
{0 6,1 7,2 0.583333,3 33,4 3.848485,5 2,6 3,9 3}
{0 3,1 5,2 0.454545,3 40,4 3.25,5 2,6 4,9 9,10 3}
{0 2,1 7,2 0.636364,3 21,4 7.666667,6 1,9 3,10 1,11 control}
{0 1,3 18,4 1.277778,9 2,10 3,11 control}
{0 2,1 9,2 0.36,3 94,4 1.659574,5 2,6 7,7 7,8 3,9 2,10 7}
{0 1,1 3,2 0.375,3 21,4 5,5 1,6 2,9 3,10 1}
{0 5,1 10,2 0.666667,3 28,4 2.714286,5 1,6 4,9 2,10 1,11 control}
{0 3,1 8,2 0.666667,3 28,4 7.535714,6 3,10 7,11 control}
{0 3,1 6,2 0.545455,3 28,4 4.928571,6 1,7 1,9 4}
{1 7,2 0.5,3 83,4 1.156627,5 7,6 11,7 2,8 3,9 4,10 32}
{0 2,1 8,2 0.421053,3 48,4 3.083333,5 2,6 7,8 1,9 2,10 3,11 control}
{0 3,1 8,2 0.533333,3 53,4 1.150943,5 5,6 9,7 1,8 1,9 8,10 13}
{0 2,1 12,2 0.5,3 121,4 1.066116,5 14,6 28,7 1,8 6,9 6,10 20}
{0 7,1 12,2 0.48,3 122,4 1.352459,5 9,6 21,7 1,8 1,9 17,10 11}
{0 4,1 3,2 0.6,3 9,4 9.888889,10 1,11 control}
{0 5,1 12,2 0.8,3 31,4 1.580645,6 1,9 1,10 4,11 control}
{0 7,1 8,2 0.666667,3 29,4 5.37931,6 2,9 5,10 5,11 control}
{0 9,1 17,2 0.566667,3 66,4 2.075758,5 4,6 8,9 2,10 9,11 control}
{0 2,1 3,2 0.230769,3 25,4 5.12,5 1,6 2,8 1,10 3}
{0 6,1 13,2 0.590909,3 49,4 2.836735,6 2,9 9,10 10,11 control}
{0 1,1 13,2 1.083333,3 28,4 9.392857,5 1,6 3,8 1,9 1,10 7,11 control}
{0 7,1 14,2 0.875,3 31,4 1.387097,5 1,6 6,10 10,11 control}
{0 4,1 7,2 0.5,3 48,4 2.458333,5 3,6 5,8 1,9 4,10 9}
{0 8,1 4,2 0.285714,3 41,4 2.536585,5 1,6 1,7 1,8 3,9 4,10 9}
{0 4,1 4,2 0.25,3 33,4 2.272727,6 1,9 2,10 2,11 control}
{0 2,1 5,2 0.16129,3 116,4 2.017241,5 1,6 3,8 2,9 13,10 7}
{0 7,1 10,2 0.37037,3 87,4 2.057471,5 2,6 7,7 2,8 1,9 8,10 5}
{0 4,1 7,2 0.7,3 27,4 7.481481,6 2,7 1,10 2,11 control}
{0 5,1 10,2 0.666667,3 42,4 1.380952,5 1,6 3,9 7,10 9,11 control}
{0 1,1 1,2 0.142857,3 16,4 1,5 2,6 2,7 1,9 3,10 2}
{0 3,1 7,2 0.466667,3 37,4 2.27027,7 1,9 1,10 10}
{1 4,2 0.8,3 20,4 1.95,6 1,9 5,10 5}
{1 7,2 0.636364,3 36,4 1.194444,5 2,6 5,9 1,10 7}
{0 6,1 3,2 0.230769,3 31,4 5.580645,5 1,6 1,8 1,9 7,10 2}
{0 3,1 7,2 0.411765,3 57,4 2.894737,5 2,6 7,8 2,9 8,10 7}
{0 8,1 4,2 0.363636,3 21,4 2.190476,5 1,6 1,9 1,10 4,11 control}
{0 4,1 8,2 0.888889,3 57,4 0.736842,5 4,6 7,8 2,9 8,10 11}
{0 2,1 8,2 0.571429,3 65,4 1.369231,5 8,6 10,7 1,8 1,9 9,10 17}
{0 3,1 13,2 0.619048,3 58,4 3.465517,5 3,6 10,9 1,10 14,11 control}
{0 5,1 4,2 0.5,3 20,4 1.25,9 3,10 1}
{0 9,1 4,2 0.25,3 22,4 5.272727,9 4,10 1,11 control}
{0 3,1 9,2 0.5,3 39,4 3,5 1,6 3,7 1,8 1,9 4}
{1 6,2 0.333333,3 77,4 2.493506,6 3,9 18}
{0 2,1 6,2 0.428571,3 39,4 3.512821,6 3,7 3,8 1,9 6,10 9}
{0 5,1 10,2 0.909091,3 25,4 5.44,5 1,6 1,8 1,9 2,10 7,11 control}
{0 6,1 4,2 0.4,3 29,4 1.551724,5 1,6 3,8 1,9 1,10 3,11 control}
{0 1,1 12,2 1.333333,3 40,4 1.85,5 2,6 3,8 2,9 7,10 8,11 control}
{0 1,1 2,2 0.142857,3 42,4 2.761905,5 1,6 2,7 2,8 2,9 2,10 6}
{0 4,1 3,2 0.230769,3 36,4 3.611111,5 1,6 1,8 2,9 3,10 6}
{0 2,1 3,2 0.75,3 45,4 1.777778,5 5,6 10,7 1,9 7,10 9}
{0 6,1 7,2 0.538462,3 47,4 4.87234,5 3,6 4,7 1,8 1,9 3,10 8,11 control}
{0 2,1 7,2 0.7,3 55,4 2.981818,5 3,6 6,7 2,8 2,9 8,10 10}
{0 2,1 4,2 0.5,3 27,4 0.925926,5 2,6 2,9 1,10 2,11 control}
{0 2,1 5,2 0.416667,3 49,4 1.857143,5 6,6 8,7 2,9 10,10 6}
{0 1,1 8,2 0.470588,3 56,4 4.857143,8 3,9 5,10 7,11 control}
{0 3,1 4,2 0.285714,3 41,4 5.585366,5 2,6 3,7 1,8 2,9 5,10 1}
{0 3,1 4,2 0.285714,3 32,4 6.375,5 1,6 2,7 2,8 1,9 5,10 1}
{0 2,1 5,2 0.333333,3 66,4 1.075758,5 6,6 9,7 1,9 13,10 6}
{0 6,1 18,2 0.666667,3 81,4 3.271605,5 1,6 8,8 2,9 3,10 8}
{0 4,1 6,2 0.333333,3 41,4 3.585366,5 1,6 4,8 1,9 9,10 4,11 control}
