# Supplementary material for: Predicting probable Alzheimer’s disease using linguistic deficits and biomarkers
Source: BMC Bioinformatics. 2017 Jan 14;18:34. doi: 10.1186/s12859-016-1456-0 (PMC5237556; doi:10.1186/s12859-016-1456-0)
Supplement: Additional file 1 — Machine Learning files for all the models presented in our results, including baseline models. These files contain the transformed linguistic features from the DementiaBank dataset for both disease and control groups combined. The files appear in the WEKA Attribute-Relation File Format (ARFF). (ZIP 78.5 kb) [file 12859_2016_1456_MOESM1_ESM.zip › Machine learning files/ARFFs/ad99-control99-groupings-baselines/AD-Control-v2-99files-Roark-7-baseline.arff]

@relation 'AD-Control-v2-99files-All-with-Roark-weka.filters.unsupervised.attribute.Remove-R1-24,32-16933'

@attribute AvrWordsPerClause numeric
@attribute POSCrossEntropy numeric
@attribute ContentDensity numeric
@attribute StandardizePauseRate numeric
@attribute TotalPhonationTime numeric
@attribute PhonationRate numeric
@attribute TrasformedPhonationRate numeric
@attribute class {ad,control}

@data
{0 13.2,1 52.470389,2 0.479167,3 3.882353,4 876,5 0.931915,6 1.30681}
{0 9.25,1 40.588728,2 0.327869,3 2.551724,4 649,5 0.92582,6 1.294952,7 control}
{0 12,1 75.983572,2 0.26087,3 2.526316,4 817,5 0.966864,6 1.387742}
{0 5.714286,1 59.433405,2 0.66,3 1.568627,4 832,5 0.894624,6 1.240189}
{0 10.947368,1 64.62248,2 0.306358,3 4.727273,4 714,5 0.896985,6 1.244054,7 control}
{0 9.25,1 51.928103,2 0.481481,3 2.740741,4 838,5 0.943694,6 1.331222,7 control}
{0 9.625,1 40.185373,2 0.383333,3 4.277778,4 958,5 0.965726,6 1.384589,7 control}
{0 11,1 36.24447,2 0.407895,3 5.823529,4 925,5 0.966562,6 1.386901}
{0 7.6,1 42.684472,2 0.375,3 3.166667,4 891,5 0.952941,6 1.352127}
{0 9.411765,1 54.977675,2 0.330645,3 4.444444,4 803,5 0.924051,6 1.291594,7 control}
{0 11.142857,1 86.563333,2 0.333333,3 4.875,4 749,5 0.959027,6 1.36697,7 control}
{0 6.8,1 93.672182,2 0.290698,3 1.5,4 542,5 0.823708,6 1.137493}
{0 10.285714,1 36.518312,2 0.369048,3 6,4 664,5 0.904632,6 1.256847,7 control}
{0 11.181818,1 30.315742,2 0.298969,3 4.92,4 738,5 0.936548,6 1.316157,7 control}
{0 12.846154,1 48.707173,2 0.425197,3 2.830508,4 833,5 0.902492,6 1.253222}
{0 13.428571,1 58.831328,2 0.285714,3 5.529412,4 808,5 0.95962,6 1.368471,7 control}
{0 10.7,1 23.719671,2 0.418919,3 3.962963,4 754,5 0.937811,6 1.318759,7 control}
{0 9.6,1 23.47325,2 0.5625,3 6,4 917,5 0.982851,6 1.439465,7 control}
{0 16,1 68.021616,2 0.325,3 5.333333,4 630,5 0.975232,6 1.412761}
{0 8.352941,1 60.800515,2 0.471154,3 2.290323,4 793,5 0.874311,6 1.208389}
{0 12,1 52.244321,2 0.357143,3 3.6,4 885,5 0.956757,6 1.361318,7 control}
{0 15.111111,1 67.944227,2 0.380952,3 12.363636,4 941,5 0.977155,6 1.419068}
{0 6.5,1 65.826085,2 0.371429,3 1.93617,4 909,5 0.913568,6 1.272394}
{0 8.733333,1 36.774221,2 0.368932,3 2.847826,4 971,5 0.916903,6 1.278381}
{0 9.0625,1 58.407205,2 0.466667,3 2.265625,4 798,5 0.873085,6 1.206544}
{0 5.285714,1 58.739059,2 0.37931,3 1.947368,4 711,5 0.949266,6 1.343604}
{0 10.625,1 39.995098,2 0.309859,3 4.473684,4 825,5 0.958188,6 1.364864,7 control}
{0 10.5,1 52.295119,2 0.4,3 4.2,4 643,5 0.946981,6 1.338453}
{0 8.32,1 54.383359,2 0.435897,3 2.447059,4 537,5 0.777135,6 1.07914}
{0 8.26087,1 41.791856,2 0.516949,3 3.064516,4 626,5 0.834667,6 1.152054,7 control}
{0 7.5625,1 76.163971,2 0.384615,3 2.630435,4 610,5 0.878963,6 1.215461}
{0 11.8,1 42.512336,2 0.465116,3 4.916667,4 667,5 0.96807,6 1.391141,7 control}
{0 8.384615,1 55.734446,2 0.303371,3 4.541667,4 689,5 0.937415,6 1.31794,7 control}
{0 7.75,1 76.124043,2 0.301887,3 4.133333,4 950,5 0.969388,6 1.394928,7 control}
{0 9,1 42.573047,2 0.537313,3 3,4 851,5 0.936194,6 1.315431,7 control}
{0 10.117647,1 38.010277,2 0.385185,3 5.733333,4 816,5 0.931507,6 1.306001,7 control}
{0 17,1 23.458714,2 0.396825,3 9.444444,4 847,5 0.98146,6 1.43421,7 control}
{0 15,1 30.189176,2 0.387879,3 2.06422,4 574,5 0.799443,6 1.106453}
{0 12.8,1 42.950543,2 0.457447,3 5.818182,4 833,5 0.949829,6 1.344891,7 control}
{0 8.285714,1 58.770757,2 0.347826,3 4.461538,4 989,5 0.974384,6 1.410056,7 control}
{0 7.5,1 28.472127,2 0.571429,3 2.142857,4 726,5 0.965426,6 1.383766}
{0 10.375,1 40.339398,2 0.427419,3 5.030303,4 764,5 0.922705,6 1.289065,7 control}
{0 6.352941,1 49.755325,2 0.375,3 2.571429,4 638,5 0.883657,6 1.222718,7 control}
{0 6.916667,1 60.094909,2 0.430769,3 2.766667,4 736,5 0.926952,6 1.297119}
{0 6.333333,1 46.644786,2 0.525,3 2.590909,4 839,5 0.95017,6 1.345673,7 control}
{0 10.333333,1 28.082136,2 0.402174,3 5.391304,4 742,5 0.941624,6 1.326771,7 control}
{0 11.142857,1 38.519781,2 0.284615,3 6,4 845,5 0.944134,6 1.332179,7 control}
{0 10.444444,1 46.947839,2 0.507692,3 4.47619,4 953,5 0.957789,6 1.363869,7 control}
{0 9.75,1 40.29337,2 0.269841,3 4.588235,4 659,5 0.950938,6 1.347444,7 control}
{0 9.111111,1 68.271792,2 0.283582,3 2.733333,4 784,5 0.931116,6 1.305229}
{0 7.526316,1 29.347251,2 0.475728,3 3.042553,4 878,5 0.903292,6 1.254574}
{0 9.785714,1 59.235481,2 0.390476,3 3.186047,4 914,5 0.919517,6 1.283151,7 control}
{0 6.253521,1 57.15536,2 0.452308,3 1.656716,4 237,5 0.323329,6 0.604827}
{0 10.217391,1 46.122833,2 0.487654,3 4.7,4 796,5 0.894382,6 1.239796}
{0 9.9,1 42.750951,2 0.434211,3 4.125,4 724,5 0.94026,6 1.323877,7 control}
{0 7.846154,1 56.011092,2 0.25,3 3.923077,4 880,5 0.946237,6 1.336797,7 control}
{0 8.75,1 52.181986,2 0.355932,3 2.592593,4 871,5 0.949836,6 1.344908}
{0 13.642857,1 45.472703,2 0.316129,3 3.979167,4 697,5 0.892446,6 1.236658}
{0 7.333333,1 68.531804,2 0.409091,3 2.83871,4 922,5 0.940816,6 1.325053,7 control}
{0 10.75,1 28.533822,2 0.708333,3 4.777778,4 938,5 0.983229,6 1.440927,7 control}
{0 15.285714,1 25.027511,2 0.349398,3 4.28,4 864,5 0.907563,6 1.261872,7 control}
{0 10,1 57.483028,2 0.434783,3 4.090909,4 936,5 0.955102,6 1.357286,7 control}
{0 9.3,1 51.850681,2 0.411765,3 3.875,4 873,5 0.952017,6 1.349956,7 control}
{0 8.25,1 42.521999,2 0.343511,3 4.125,4 872,5 0.915966,6 1.276689,7 control}
{0 13.5,1 39.989018,2 0.5,3 2.25,4 991,5 0.942912,6 1.329531}
{0 10.166667,1 60.205674,2 0.406593,3 6.777778,4 791,5 0.958788,6 1.366368,7 control}
{0 8.083333,1 28.802411,2 0.418919,3 2.204545,4 863,5 0.917109,6 1.278756}
{0 14.083333,1 52.564338,2 0.495868,3 4.121951,4 609,5 0.894273,6 1.239619}
{0 11,1 65.258744,2 0.466667,3 3.184211,4 640,5 0.903955,6 1.255696}
{0 8.5625,1 34.241661,2 0.372549,3 3.805556,4 799,5 0.919448,6 1.283023}
{0 12.9375,1 46.148788,2 0.354037,3 5.307692,4 741,5 0.915946,6 1.276652,7 control}
{0 10.846154,1 48.412889,2 0.446602,3 4.7,4 901,5 0.937565,6 1.31825,7 control}
{0 6.4,1 71.47975,2 0.314815,3 1.882353,4 1003,5 0.94712,6 1.338763}
{0 11.95,1 42.694063,2 0.355556,3 3.918033,4 569,5 0.847988,6 1.170287,7 control}
{0 7.25,1 52.594683,2 0.40625,3 1.581818,4 915,5 0.912263,6 1.270081}
{0 11.090909,1 56.595308,2 0.404255,3 2.541667,4 626,5 0.88169,6 1.219663,7 control}
{0 10.428571,1 45.432213,2 0.381818,3 2.92,4 941,5 0.916261,6 1.27722,7 control}
{0 9.538462,1 52.264629,2 0.338384,3 3.139241,4 657,5 0.814126,6 1.125051,7 control}
{0 10.583333,1 52.123102,2 0.430108,3 3.02381,4 626,5 0.894286,6 1.239639}
{0 10.875,1 16.387523,2 0.424242,3 4.142857,4 837,5 0.952218,6 1.350427,7 control}
{0 7.8,1 48.958411,2 0.465909,3 3,4 829,5 0.916022,6 1.27679}
{0 11.125,1 40.445984,2 0.446154,3 2.78125,4 728,5 0.935733,6 1.314489}
{0 7,1 45.38391,2 0.432432,3 2.882353,4 825,5 0.960419,6 1.37051}
{0 9.111111,1 47.092432,2 0.468927,3 2.764045,4 744,5 0.817582,6 1.129509}
{0 10.083333,1 52.242362,2 0.306122,3 5.041667,4 642,5 0.930435,6 1.303886,7 control}
{0 9.181818,1 65.204246,2 0.353659,3 4.590909,4 908,5 0.953782,6 1.35412,7 control}
{0 13.142857,1 58.775835,2 0.469697,3 3.066667,4 678,5 0.939058,6 1.321354}
{0 10.615385,1 70.496867,2 0.409091,3 3.066667,4 598,5 0.87172,6 1.204498}
{0 10.733333,1 49.107322,2 0.333333,3 3.354167,4 618,5 0.870423,6 1.202562,7 control}
{0 6.222222,1 25.863925,2 0.552632,3 2.666667,4 867,5 0.953795,6 1.354153,7 control}
{0 8.916667,1 40.632317,2 0.308989,3 2.431818,4 676,5 0.82439,6 1.138389}
{0 8.222222,1 36.026249,2 0.333333,3 2.551724,4 915,5 0.952133,6 1.350227}
{0 6.625,1 15.749923,2 0.355556,3 4.416667,4 664,5 0.965116,6 1.382921,7 control}
{0 7.3,1 61.693316,2 0.388889,3 2.28125,4 769,5 0.925391,6 1.294134,7 control}
{0 12.285714,1 59.103336,2 0.357143,3 3.071429,4 1009,5 0.960038,6 1.369536}
{0 21.666667,1 36.607804,2 0.42,3 4.642857,4 1005,5 0.976676,6 1.417476,7 control}
{0 15.828571,1 37.218571,2 0.379475,3 6.674699,4 864,5 0.845401,6 1.166697,7 control}
{0 3.772727,1 56.545434,2 0.666667,3 1,4 620,5 0.809399,6 1.119005}
{0 8.857143,1 45.662692,2 0.408163,3 2.952381,4 612,5 0.941538,6 1.326588}
{0 8.733333,1 81.081003,2 0.39604,3 3.119048,4 590,5 0.875371,6 1.20999}
{0 13.5,1 61.828245,2 0.378641,3 3.552632,4 675,5 0.918367,6 1.281045,7 control}
{0 6.583333,1 52.347575,2 0.54386,3 1.837209,4 592,5 0.880952,6 1.218523}
{0 5,1 50.130747,2 0.844828,3 0.954545,4 554,5 0.758904,6 1.057542}
{0 6.125,1 76.349929,2 0.486486,3 1.53125,4 918,5 0.936735,6 1.31654}
{0 11.941176,1 71.979426,2 0.465753,3 4.613636,4 866,5 0.909664,6 1.265517,7 control}
{0 10.428571,1 31.64762,2 0.432692,3 4.294118,4 779,5 0.926278,6 1.295827,7 control}
{0 13.833333,1 52.141815,2 0.38806,3 3.458333,4 868,5 0.953846,6 1.354274}
{0 7.454545,1 30.361765,2 0.409091,3 2.827586,4 610,5 0.918675,6 1.281606,7 control}
{0 8.333333,1 36.225662,2 0.519231,3 2.205882,4 766,5 0.925121,6 1.29362}
{0 10.8,1 42.678347,2 0.315217,3 5.142857,4 910,5 0.955882,6 1.359178,7 control}
{0 14.181818,1 74.13392,2 0.409692,3 1.95,4 603,5 0.717004,6 1.009866}
{0 7.444444,1 57.449095,2 0.298246,3 2.09375,4 816,5 0.929385,6 1.30183}
{0 11.666667,1 52.204478,2 0.333333,3 2.916667,4 855,5 0.955307,6 1.357782}
{0 7.666667,1 35.740455,2 0.327273,3 4.6,4 870,5 0.966667,6 1.387192,7 control}
{0 16,1 76.154326,2 0.314815,3 3.555556,4 899,5 0.971892,6 1.402346,7 control}
{0 10.75,1 27.81963,2 0.390625,3 4.095238,4 862,5 0.962054,6 1.374744,7 control}
{0 9.25,1 52.098518,2 0.354839,3 4.352941,4 699,5 0.953615,6 1.353724,7 control}
{0 7.846154,1 26.648669,2 0.441558,3 2.914286,4 726,5 0.916667,6 1.277954,7 control}
{0 8.454545,1 30.417785,2 0.378378,3 2.583333,4 636,5 0.908571,6 1.263617,7 control}
{0 12.466667,1 36.491687,2 0.365517,3 4.794872,4 854,5 0.916309,6 1.277307,7 control}
{0 9.333333,1 36.196066,2 0.340659,3 4.307692,4 643,5 0.92785,6 1.298849,7 control}
{0 14.375,1 16.308873,2 0.447059,3 6.388889,4 714,5 0.957105,6 1.362174,7 control}
{0 5.333333,1 76.096993,2 0.425532,3 1.6,4 675,5 0.898802,6 1.247054}
{0 7.055556,1 57.467613,2 0.287037,3 2.822222,4 901,5 0.912867,6 1.27115,7 control}
{0 9.736842,1 49.605438,2 0.308219,3 4.111111,4 607,5 0.875902,6 1.210795,7 control}
{0 8.782609,1 70.851847,2 0.335329,3 2.493827,4 917,5 0.859419,6 1.186463,7 control}
{0 12.538462,1 63.475841,2 0.42623,3 2.295775,4 742,5 0.883333,6 1.222215}
{0 9.294118,1 32.973535,2 0.423729,3 2.323529,4 879,5 0.87289,6 1.20625}
{0 6.058824,1 54.980178,2 0.263736,3 2.395349,4 814,5 0.906459,6 1.25997}
{0 12,1 58.858144,2 0.40625,3 4.421053,4 865,5 0.960044,6 1.369552,7 control}
{0 8.727273,1 47.939729,2 0.3125,3 2.4,4 614,5 0.905605,6 1.258507}
{0 5,1 59.122495,2 0.555556,3 1.521739,4 844,5 0.948315,6 1.341447}
{0 10.375,1 27.94532,2 0.433333,3 4.882353,4 957,5 0.965691,6 1.384494,7 control}
{0 7.615385,1 26.165079,2 0.394737,3 3.535714,4 793,5 0.940688,6 1.324782,7 control}
{0 7.5,1 92.001099,2 0.388889,3 1.875,4 588,5 0.867257,6 1.197873}
{0 11.5,1 42.897059,2 0.46988,3 3.224299,4 506,5 0.722857,6 1.016384}
{0 7.538462,1 55.731035,2 0.3375,3 3.266667,4 783,5 0.928826,6 1.30074}
{0 7.166667,1 84.003047,2 0.305556,3 2.529412,4 761,5 0.920193,6 1.284397}
{0 10.083333,1 60.022173,2 0.323232,3 3.666667,4 801,5 0.923875,6 1.291263}
{0 8.545455,1 56.759932,2 0.636364,3 2.35,4 678,5 0.904,6 1.255773}
{0 14.272727,1 56.488213,2 0.33871,3 7.47619,4 909,5 0.955836,6 1.359065,7 control}
{0 7.857143,1 31.70761,2 0.340426,3 3.055556,4 708,5 0.951613,6 1.349012,7 control}
{0 9,1 65.749324,2 0.478261,3 2.393617,4 519,5 0.746763,6 1.043467}
{0 7.875,1 64.605,2 0.365385,3 3,4 755,5 0.952081,6 1.350104}
{0 9.066667,1 29.645582,2 0.311321,3 4.857143,4 681,5 0.926531,6 1.29631,7 control}
{0 16.416667,1 20.034811,2 0.409722,3 7.035714,4 906,5 0.951681,6 1.34917,7 control}
{0 7.545455,1 47.887789,2 0.45,3 2.964286,4 740,5 0.929648,6 1.302344}
{0 9.571429,1 79.711839,2 0.549451,3 1.614458,4 672,5 0.861538,6 1.189521}
{0 9.315789,1 29.506593,2 0.333333,3 3.6875,4 977,5 0.922568,6 1.288809,7 control}
{0 9.133333,1 42.863471,2 0.361111,3 2.584906,4 576,5 0.872727,6 1.206006}
{0 14.458333,1 72.228945,2 0.340741,3 2.867769,4 511,5 0.737374,6 1.032737}
{0 11.64,1 31.289688,2 0.497436,3 2.385246,4 461,5 0.703817,6 0.995329}
{0 9.4,1 42.285853,2 0.405405,3 5.222222,4 826,5 0.978673,6 1.424234,7 control}
{0 10,1 30.215891,2 0.443396,3 4.83871,4 616,5 0.908555,6 1.263587,7 control}
{0 9.416667,1 44.183622,2 0.4,3 3.896552,4 659,5 0.919107,6 1.282399,7 control}
{0 9.7,1 30.05676,2 0.439815,3 4.409091,4 633,5 0.849664,6 1.172627,7 control}
{0 10,1 70.744354,2 0.362745,3 5.2,4 599,5 0.922958,6 1.289539}
{0 9.318182,1 52.352692,2 0.386076,3 4.183673,4 838,5 0.903017,6 1.254109,7 control}
{0 15.666667,1 44.515394,2 0.405797,3 6.714286,4 871,5 0.943662,6 1.331153,7 control}
{0 11.1875,1 40.070896,2 0.407692,3 5.774194,4 575,5 0.928918,6 1.300919,7 control}
{0 11.357143,1 52.311124,2 0.380165,3 3.3125,4 779,5 0.896433,6 1.243147}
{0 8.642857,1 38.960128,2 0.333333,3 2.95122,4 931,5 0.928215,6 1.299556}
{0 6.75,1 64.095248,2 0.466667,3 3.272727,4 600,5 0.909091,6 1.264519,7 control}
{0 6.741935,1 69.336609,2 0.39375,3 1.801724,4 564,5 0.715736,6 1.00846}
{0 7.296296,1 47.128003,2 0.406667,3 2.264368,4 598,5 0.776623,6 1.078527}
{0 10.3,1 52.34809,2 0.320988,3 3.814815,4 647,5 0.922967,6 1.289556,7 control}
{0 11.4,1 23.54419,2 0.434426,3 4.071429,4 611,5 0.886792,6 1.227638,7 control}
{0 9.714286,1 45.368138,2 0.510204,3 4.25,4 728,5 0.957895,6 1.364133}
{0 10.2,1 61.68546,2 0.358974,3 4.135135,4 586,5 0.898773,6 1.247006}
{0 20.6,1 61.566968,2 0.365854,3 5.15,4 917,5 0.968321,6 1.391857}
{0 12.363636,1 74.259665,2 0.349057,3 3.777778,4 734,5 0.912935,6 1.27127}
{0 6.692308,1 55.56824,2 0.394366,3 2.806452,4 622,5 0.912023,6 1.269657}
{0 9.647059,1 43.899379,2 0.377953,3 2.877193,4 612,5 0.847645,6 1.16981}
{0 8.181818,1 39.064907,2 0.25974,3 4.285714,4 929,5 0.95872,6 1.366198,7 control}
{0 12.222222,1 78.920768,2 0.426829,3 1.929825,4 813,5 0.898343,6 1.246293}
{0 14.285714,1 38.720045,2 0.440559,3 3.076923,4 746,5 0.883886,6 1.223077}
{0 12.142857,1 22.969584,2 0.437838,3 4.396552,4 898,5 0.892644,6 1.236979,7 control}
{0 6.25,1 76.006984,2 0.358974,3 2.5,4 729,5 0.947984,6 1.340702}
{0 6.5,1 28.181453,2 0.372093,3 4.727273,4 1015,5 0.958451,6 1.365523,7 control}
{0 10.055556,1 36.150363,2 0.439394,3 4.641026,4 863,5 0.917109,6 1.278756}
{0 8.722222,1 52.447967,2 0.576923,3 2.038961,4 647,5 0.830552,6 1.146543}
{0 9.357143,1 24.877253,2 0.361905,3 3.358974,4 958,5 0.926499,6 1.29625}
{0 11.909091,1 39.184728,2 0.38,3 5.24,4 629,5 0.929099,6 1.301273,7 control}
{0 9.5,1 42.223373,2 0.375,3 3.275862,4 903,5 0.941606,6 1.326732,7 control}
{0 18.666667,1 15.029934,2 0.508333,3 4.2,4 622,5 0.906706,6 1.260394,7 control}
{0 6.714286,1 59.388547,2 0.428571,3 2.238095,4 619,5 0.883024,6 1.221734}
{0 9.076923,1 33.734427,2 0.443182,3 3.277778,4 656,5 0.906077,6 1.259316}
{0 17.75,1 52.383853,2 0.510204,3 1.577778,4 667,5 0.938115,6 1.31939}
{0 9.769231,1 26.304469,2 0.307692,3 2.702128,4 753,5 0.893238,6 1.23794,7 control}
{0 9.4,1 23.800627,2 0.555556,3 1.709091,4 606,5 0.878261,6 1.214387}
{0 8.75,1 52.2122,2 0.381818,3 2.592593,4 902,5 0.947479,6 1.339567,7 control}
{0 7.25,1 76.201863,2 0.338028,3 1.77551,4 588,5 0.867257,6 1.197873}
{0 8.529412,1 49.551973,2 0.371681,3 2.589286,4 840,5 0.884211,6 1.223583,7 control}
{0 8.285714,1 65.861776,2 0.425287,3 2.829268,4 847,5 0.915676,6 1.276166}
{0 5.071429,1 65.869108,2 0.425926,3 2.21875,4 765,5 0.92503,6 1.293448}
{0 9.8,1 62.065878,2 0.4,3 2.227273,4 898,5 0.892644,6 1.236979}
{0 10.481481,1 50.403189,2 0.44878,3 3.493827,4 583,5 0.795362,6 1.101375}
{0 8,1 46.851353,2 0.389381,3 3.512195,4 622,5 0.896254,6 1.242853,7 control}
