# Supplementary material for: Predicting probable Alzheimer’s disease using linguistic deficits and biomarkers
Source: BMC Bioinformatics. 2017 Jan 14;18:34. doi: 10.1186/s12859-016-1456-0 (PMC5237556; doi:10.1186/s12859-016-1456-0)
Supplement: Additional file 1 — Machine Learning files for all the models presented in our results, including baseline models. These files contain the transformed linguistic features from the DementiaBank dataset for both disease and control groups combined. The files appear in the WEKA Attribute-Relation File Format (ARFF). (ZIP 78.5 kb) [file 12859_2016_1456_MOESM1_ESM.zip › Machine learning files/ARFFs/ad99-control99-groupings-baselines/AD-Control-v2-99files-top-1000-n-gram-only.arff]

@relation 'AD-Control-v2-99files-All-with-Roark-weka.filters.unsupervised.attribute.Remove-R25-31-weka.filters.unsupervised.attribute.Remove-R1-weka.filters.unsupervised.attribute.Remove-R1-23-weka.filters.supervised.attribute.AttributeSelection-Eweka.attributeSelection.InfoGainAttributeEval-Sweka.attributeSelection.Ranker -T -1.7976931348623157E308 -N 1000'

@attribute 'the window' numeric
@attribute 'mother is' numeric
@attribute 'be quiet' numeric
@attribute 'is open' numeric
@attribute 'the mother' numeric
@attribute 'tipping over' numeric
@attribute 'window is' numeric
@attribute 'girl is' numeric
@attribute 'is tipping' numeric
@attribute 'the window is' numeric
@attribute 'the mother is' numeric
@attribute 'of the cookie' numeric
@attribute 'the stool' numeric
@attribute 'is overflowing' numeric
@attribute 'the sink' numeric
@attribute 'this is' numeric
@attribute 'cookie out' numeric
@attribute 'cookie out of' numeric
@attribute 'a cookie out' numeric
@attribute 'off the cookie' numeric
@attribute 'reaching for' numeric
@attribute 'the lid' numeric
@attribute 'mother is drying' numeric
@attribute 'the curtains' numeric
@attribute 'about to' numeric
@attribute 'mother is washing' numeric
@attribute 'him to be' numeric
@attribute 'telling him' numeric
@attribute 'looking out' numeric
@attribute 'a cookie' numeric
@attribute 'is reaching' numeric
@attribute 'drying a' numeric
@attribute 'the boy' numeric
@attribute 'that s' numeric
@attribute 'about to fall' numeric
@attribute 'standing in' numeric
@attribute 'cookies out of' numeric
@attribute 'the sink is' numeric
@attribute 'out of' numeric
@attribute 'is drying' numeric
@attribute 'is running' numeric
@attribute 'him to' numeric
@attribute 'is standing' numeric
@attribute 'of the' numeric
@attribute 'the girl is' numeric
@attribute 'two cups and' numeric
@attribute 'there are' numeric
@attribute 'her finger' numeric
@attribute 'is reaching for' numeric
@attribute 'and then' numeric
@attribute 'washing the dishes' numeric
@attribute 'to be quiet' numeric
@attribute 'taking cookies out' numeric
@attribute 'a dish' numeric
@attribute 'two cups' numeric
@attribute 'cookies out' numeric
@attribute 'on this' numeric
@attribute 'while he' numeric
@attribute 'think that' numeric
@attribute 'think that s' numeric
@attribute 'telling him to' numeric
@attribute 'this one' numeric
@attribute 'I I' numeric
@attribute 'is taking cookies' numeric
@attribute 'to hand' numeric
@attribute 'taking cookies' numeric
@attribute 'boy is' numeric
@attribute 's about to' numeric
@attribute 'the faucet' numeric
@attribute 'is drying a' numeric
@attribute 'out of the' numeric
@attribute 'all I' numeric
@attribute 's telling' numeric
@attribute 'because the window' numeric
@attribute 'this this' numeric
@attribute 'blowing the' numeric
@attribute 'her a' numeric
@attribute 'a tree' numeric
@attribute 's telling him' numeric
@attribute 'boy is falling' numeric
@attribute 'stool srret' numeric
@attribute 'here s' numeric
@attribute 'I think that' numeric
@attribute 'stool is tipping' numeric
@attribute 's this' numeric
@attribute 'little girl is' numeric
@attribute 'girl is reaching' numeric
@attribute 'looking out the' numeric
@attribute 's all I' numeric
@attribute 'because the' numeric
@attribute 'cups and a' numeric
@attribute 'that s all' numeric
@attribute 'did nt' numeric
@attribute 'um the' numeric
@attribute 's standing in' numeric
@attribute 'water is' numeric
@attribute 's about' numeric
@attribute 's standing' numeric
@attribute 'cups and' numeric
@attribute 'and this' numeric
@attribute 'open and' numeric
@attribute 'sink is' numeric
@attribute 'the cookie' numeric
@attribute 's uh' numeric
@attribute 'she s standing' numeric
@attribute 'is running over' numeric
@attribute 'her mouth' numeric
@attribute 'you can see' numeric
@attribute 'the window s' numeric
@attribute 'which is' numeric
@attribute 's reaching for' numeric
@attribute 'the wind' numeric
@attribute 'the house' numeric
@attribute 'off the' numeric
@attribute 'he s reaching' numeric
@attribute 'that are' numeric
@attribute 'handing it' numeric
@attribute 'and here' numeric
@attribute 'boy is stealing' numeric
@attribute 'mother is standing' numeric
@attribute 'running in' numeric
@attribute 'right here' numeric
@attribute 'his stool is' numeric
@attribute 'nt have' numeric
@attribute 'boy gram' numeric
@attribute 'this thing' numeric
@attribute 's off' numeric
@attribute 'for cookies' numeric
@attribute 'stool while' numeric
@attribute 'her finger to' numeric
@attribute 'the outside' numeric
@attribute 'his left' numeric
@attribute 'getting a cookie' numeric
@attribute 's on a' numeric
@attribute 'uh the window' numeric
@attribute 'drying a dish' numeric
@attribute 'is laughing' numeric
@attribute 'xn nuk' numeric
@attribute 'sister is reaching' numeric
@attribute 'over the sink' numeric
@attribute 'everything that' numeric
@attribute 'stealing cookies out' numeric
@attribute 'and sh' numeric
@attribute 'she s uh' numeric
@attribute 'back to' numeric
@attribute 'and a' numeric
@attribute 'out the' numeric
@attribute 'the water is' numeric
@attribute 'out there' numeric
@attribute 'to his sister' numeric
@attribute 'over here' numeric
@attribute 'is taking' numeric
@attribute 'the lid is' numeric
@attribute 'onto the' numeric
@attribute 'standing in the' numeric
@attribute 'to fall off' numeric
@attribute 'lid is' numeric
@attribute 'she s washing' numeric
@attribute 'curtains are' numeric
@attribute 'guess that s' numeric
@attribute 'guess that' numeric
@attribute 'that was' numeric
@attribute 'the stool while' numeric
@attribute 'she s stepping' numeric
@attribute 'it uh' numeric
@attribute 'which is tipping' numeric
@attribute 'call that' numeric
@attribute 'open and the' numeric
@attribute 'this is a' numeric
@attribute 'this here' numeric
@attribute 's a cookie' numeric
@attribute 'want me to' numeric
@attribute 'she let' numeric
@attribute 'sr gram' numeric
@attribute 'cookie jar in' numeric
@attribute 'girl a' numeric
@attribute 'while he s' numeric
@attribute 'and so' numeric
@attribute 'them to his' numeric
@attribute 'and she has' numeric
@attribute 'two cups on' numeric
@attribute 'his left hand' numeric
@attribute 'he might' numeric
@attribute 'the cupboard door' numeric
@attribute 'one in his' numeric
@attribute 'curtains gram' numeric
@attribute 'want me' numeric
@attribute 'stool while he' numeric
@attribute 's wiping the' numeric
@attribute 'standing by' numeric
@attribute 'overflowing onto the' numeric
@attribute 'it must' numeric
@attribute 'hand her' numeric
@attribute 'her nose' numeric
@attribute 'is laughing at' numeric
@attribute 'um it' numeric
@attribute 'sort of' numeric
@attribute 'get the cookie' numeric
@attribute 'but the water' numeric
@attribute 'know if' numeric
@attribute 'to hand her' numeric
@attribute 'overflowing onto' numeric
@attribute 'is asking' numeric
@attribute 'a dress' numeric
@attribute 'in here' numeric
@attribute 'things that' numeric
@attribute 'well it' numeric
@attribute 'be quiet so' numeric
@attribute 'girl is laughing' numeric
@attribute 'shoes on' numeric
@attribute 'thing here' numeric
@attribute 'overflowing gram' numeric
@attribute 'water spilling' numeric
@attribute 'uh not' numeric
@attribute 'do nt have' numeric
@attribute 'and they re' numeric
@attribute 'and this is' numeric
@attribute 'going on outside' numeric
@attribute 'a saucer on' numeric
@attribute 'be blowing' numeric
@attribute 'quiet so' numeric
@attribute 'you said' numeric
@attribute 'boy is uh' numeric
@attribute 'uh the girl' numeric
@attribute 'a a' numeric
@attribute 'on outside' numeric
@attribute 'and the woman' numeric
@attribute 'going down' numeric
@attribute 'lid s off' numeric
@attribute 'here es' numeric
@attribute 'has on' numeric
@attribute 'and I do' numeric
@attribute 'summer outside' numeric
@attribute 'is full' numeric
@attribute 'I I do' numeric
@attribute 'one cookie in' numeric
@attribute 'is on a' numeric
@attribute 'cookies in' numeric
@attribute 'running in the' numeric
@attribute 'back to the' numeric
@attribute 'curtains are blowing' numeric
@attribute 'everything that s' numeric
@attribute 'in his hand' numeric
@attribute 'nt know if' numeric
@attribute 'is handing' numeric
@attribute 's running on' numeric
@attribute 'on one' numeric
@attribute 's there' numeric
@attribute 'stepping in the' numeric
@attribute 'at it' numeric
@attribute 'standing by the' numeric
@attribute 'it s gon' numeric
@attribute 'handing it to' numeric
@attribute 'lady s washing' numeric
@attribute 'mother s standing' numeric
@attribute 'on a s' numeric
@attribute 's stepping' numeric
@attribute 'a stool which' numeric
@attribute 'the way' numeric
@attribute 'that I' numeric
@attribute 'asking for a' numeric
@attribute 'it must be' numeric
@attribute 'out into' numeric
@attribute 'another window' numeric
@attribute 's pouring' numeric
@attribute 'has on a' numeric
@attribute 'can see a' numeric
@attribute 'jar for' numeric
@attribute 'boy is handing' numeric
@attribute 'who is' numeric
@attribute 'the cookies out' numeric
@attribute 'chair stool srret' numeric
@attribute 'some more' numeric
@attribute 'quiet and' numeric
@attribute 'jar or' numeric
@attribute 'get in' numeric
@attribute 's a boy' numeric
@attribute 'for his' numeric
@attribute 'got ta' numeric
@attribute 'and handing' numeric
@attribute 'she is drying' numeric
@attribute 'the girl a' numeric
@attribute 'you got' numeric
@attribute 'srret the' numeric
@attribute 's summer outside' numeric
@attribute 'from his' numeric
@attribute 'lady s drying' numeric
@attribute 'this little girl' numeric
@attribute 'and looking' numeric
@attribute 'am I' numeric
@attribute 'it s in' numeric
@attribute 'a sleeveless' numeric
@attribute 'sleeveless dress' numeric
@attribute 'be quiet and' numeric
@attribute 'or whatever' numeric
@attribute 'of this' numeric
@attribute 'his chair stool' numeric
@attribute 'she doing' numeric
@attribute 'with water' numeric
@attribute 'is she' numeric
@attribute 'girl the' numeric
@attribute 'are blowing in' numeric
@attribute 'blowing in the' numeric
@attribute 'to steal' numeric
@attribute 's uh getting' numeric
@attribute 'are the' numeric
@attribute 'three dishes' numeric
@attribute 'or washing' numeric
@attribute 's over' numeric
@attribute 'in on' numeric
@attribute 'um there' numeric
@attribute 'that what' numeric
@attribute 'is at the' numeric
@attribute 'oh this' numeric
@attribute 'are getting into' numeric
@attribute 'floor in' numeric
@attribute 'hand her a' numeric
@attribute 'how many' numeric
@attribute 'blowing a' numeric
@attribute 's getting cookies' numeric
@attribute 'this thing here' numeric
@attribute 'has one cookie' numeric
@attribute 'wiping dishes' numeric
@attribute 'it s summer' numeric
@attribute 'cookie from his' numeric
@attribute 'to get in' numeric
@attribute 'm not' numeric
@attribute 'there s something' numeric
@attribute 'blowing or' numeric
@attribute 'has to be' numeric
@attribute 'water the' numeric
@attribute 'summer outside because' numeric
@attribute 'she looks' numeric
@attribute 'is out' numeric
@attribute 'putting her finger' numeric
@attribute 'has one in' numeric
@attribute 'thing es' numeric
@attribute 'splashing onto' numeric
@attribute 'get something' numeric
@attribute 'and he has' numeric
@attribute 'sister and' numeric
@attribute 'he has one' numeric
@attribute 'his sister and' numeric
@attribute 'outside because the' numeric
@attribute 'the things that' numeric
@attribute 's off the' numeric
@attribute 'wiping a' numeric
@attribute 'and splashing' numeric
@attribute 'no that' numeric
@attribute 'do you call' numeric
@attribute 'and here s' numeric
@attribute 'shelf of' numeric
@attribute 'is looking out' numeric
@attribute 'water s pouring' numeric
@attribute 'hm hm' numeric
@attribute 's a tree' numeric
@attribute 'um the window' numeric
@attribute 'get that' numeric
@attribute 's open and' numeric
@attribute 'on the ladder' numeric
@attribute 'what do you' numeric
@attribute 'uh outside' numeric
@attribute 'cookie and he' numeric
@attribute 'the stool the' numeric
@attribute 'I see I' numeric
@attribute 'stool s about' numeric
@attribute 'maybe he' numeric
@attribute 'a walk' numeric
@attribute 'off laughs' numeric
@attribute 'standing up' numeric
@attribute 'that s not' numeric
@attribute 'she looks like' numeric
@attribute 'she s just' numeric
@attribute 'things that are' numeric
@attribute 'might be blowing' numeric
@attribute 'cookies jar' numeric
@attribute 'down below' numeric
@attribute 'up to the' numeric
@attribute 'reaching into the' numeric
@attribute 'the sink the' numeric
@attribute 'reaching into' numeric
@attribute 'water is flowing' numeric
@attribute 'on the s' numeric
@attribute 'girl s standing' numeric
@attribute 'see another' numeric
@attribute 'like he s' numeric
@attribute 'then she' numeric
@attribute 'dishes laughs' numeric
@attribute 'splashing out' numeric
@attribute 'kitchen cabinets' numeric
@attribute 'outside there' numeric
@attribute 'he s up' numeric
@attribute 'can see another' numeric
@attribute 'cookies in the' numeric
@attribute 'plate and' numeric
@attribute 'to get something' numeric
@attribute 'house is' numeric
@attribute 'she s telling' numeric
@attribute 'on top of' numeric
@attribute 'is standing in' numeric
@attribute 'the dishes are' numeric
@attribute 'curtains on' numeric
@attribute 'well the sink' numeric
@attribute 'while the water' numeric
@attribute 'um let s' numeric
@attribute 'from from' numeric
@attribute 'blowing a little' numeric
@attribute 's stepping in' numeric
@attribute 'maybe she' numeric
@attribute 'on top' numeric
@attribute 'is asking for' numeric
@attribute 'shelf of the' numeric
@attribute 'girl is asking' numeric
@attribute 'what I' numeric
@attribute 'the uh s' numeric
@attribute 'oh yeah' numeric
@attribute 'the path' numeric
@attribute 'I ll' numeric
@attribute 'let the water' numeric
@attribute 'she let the' numeric
@attribute 'to see' numeric
@attribute 'is at' numeric
@attribute 's grass' numeric
@attribute 'window with' numeric
@attribute 'a three' numeric
@attribute 'to put' numeric
@attribute 'looks like somebody' numeric
@attribute 'would nt' numeric
@attribute 'mom is' numeric
@attribute 'cookie jar lid' numeric
@attribute 's uh running' numeric
@attribute 'upset the' numeric
@attribute 'uh oh' numeric
@attribute 'cookie jar for' numeric
@attribute 'one is' numeric
@attribute 's something' numeric
@attribute 'has to' numeric
@attribute 'the g' numeric
@attribute 'laughs and' numeric
@attribute 'there s grass' numeric
@attribute 'girl s telling' numeric
@attribute 'has curtains' numeric
@attribute 'll have' numeric
@attribute 'stool I' numeric
@attribute 'she ll' numeric
@attribute 'see the little' numeric
@attribute 'going to have' numeric
@attribute 'that cookie jar' numeric
@attribute 'wearing an' numeric
@attribute 'I m not' numeric
@attribute 'those are' numeric
@attribute 'is daydreaming' numeric
@attribute 'at the window' numeric
@attribute 'the spigot s' numeric
@attribute 'grass growing' numeric
@attribute 's a plate' numeric
@attribute 's apparently' numeric
@attribute 'I was' numeric
@attribute 'hm well' numeric
@attribute 'see I' numeric
@attribute 'the children are' numeric
@attribute 'outside because' numeric
@attribute 'the thing' numeric
@attribute 'stool getting' numeric
@attribute 'a path' numeric
@attribute 'getting it' numeric
@attribute 'sink overflowing' numeric
@attribute 'that a' numeric
@attribute 'jar lid' numeric
@attribute 'three legged' numeric
@attribute 'is blowing the' numeric
@attribute 'the house is' numeric
@attribute 'like somebody' numeric
@attribute 'for himself' numeric
@attribute 'that little girl' numeric
@attribute 'uh a window' numeric
@attribute 'well he' numeric
@attribute 'I said that' numeric
@attribute 'washing or drying' numeric
@attribute 'or she' numeric
@attribute 'his chair' numeric
@attribute 'to wipe' numeric
@attribute 'she s she' numeric
@attribute 'cookie that' numeric
@attribute 'uh he s' numeric
@attribute 'stool and is' numeric
@attribute 'you want me' numeric
@attribute 's tilting' numeric
@attribute 'water is overflowing' numeric
@attribute 'is overflowing onto' numeric
@attribute 'with his right' numeric
@attribute 'girl is saying' numeric
@attribute 'that cookie' numeric
@attribute 'll have to' numeric
@attribute 'down here' numeric
@attribute 'boy s in' numeric
@attribute 's asking' numeric
@attribute 'one uh' numeric
@attribute 'in the the' numeric
@attribute 'she ll have' numeric
@attribute 'water s going' numeric
@attribute 'for her' numeric
@attribute 'to be on' numeric
@attribute 'hand for' numeric
@attribute 'over to' numeric
@attribute 'or drying' numeric
@attribute 'here is' numeric
@attribute 'sink the' numeric
@attribute 'washing or' numeric
@attribute 'um a' numeric
@attribute 'dishes as usual' numeric
@attribute 'uh this the' numeric
@attribute 'uh the uh' numeric
@attribute 'nt have a' numeric
@attribute 'if they do' numeric
@attribute 'the uh uh' numeric
@attribute 'boy falls or' numeric
@attribute 'as usual for' numeric
@attribute 'uh the boy' numeric
@attribute 'usual for mamas' numeric
@attribute 'uh uh this' numeric
@attribute 'for mamas if' numeric
@attribute 'the boy falls' numeric
@attribute 'x 3 bench' numeric
@attribute 'mamas if they' numeric
@attribute 'four legged stool' numeric
@attribute '3 bench stool' numeric
@attribute 'this the uh' numeric
@attribute 'the s four' numeric
@attribute 'is is gon' numeric
@attribute 'the uh children' numeric
@attribute 'are stealing the' numeric
@attribute 'to fall over' numeric
@attribute 'and mama s' numeric
@attribute 'is is is' numeric
@attribute 'it is is' numeric
@attribute 'whatever it is' numeric
@attribute 'uh children are' numeric
@attribute 'legged stool whatever' numeric
@attribute 'children are stealing' numeric
@attribute 's four legged' numeric
@attribute 'stool whatever it' numeric
@attribute 'and the uh' numeric
@attribute 'srret the s' numeric
@attribute 'the dishes as' numeric
@attribute 'fall over with' numeric
@attribute 's not even' numeric
@attribute 'and the cookie' numeric
@attribute 'mama s drying' numeric
@attribute 'the uh cabinet' numeric
@attribute 'not even looking' numeric
@attribute 'mama s not' numeric
@attribute 'bench stool s' numeric
@attribute 'him and the' numeric
@attribute 'cabinet door is' numeric
@attribute 'over with him' numeric
@attribute 's srret the' numeric
@attribute 'stool s srret' numeric
@attribute 'uh cabinet door' numeric
@attribute 'have a husband' numeric
@attribute 'more things I' numeric
@attribute 's uh the' numeric
@attribute 'the sink they' numeric
@attribute 'the of the' numeric
@attribute 'of the sink' numeric
@attribute 'from from the' numeric
@attribute 'the the uh' numeric
@attribute 'sink they forgot' numeric
@attribute 'they forgot to' numeric
@attribute 'from the the' numeric
@attribute 'of the of' numeric
@attribute 'well start from' numeric
@attribute 't the uh' numeric
@attribute 'the uh th' numeric
@attribute 'is uh flowing' numeric
@attribute 'uh flowing out' numeric
@attribute 'the uh t' numeric
@attribute 'uh t the' numeric
@attribute 'flowing out of' numeric
@attribute 'start from from' numeric
@attribute 'about all I' numeric
@attribute 'it s uh' numeric
@attribute 'the dish washing' numeric
@attribute 'over there is' numeric
@attribute 'uh the dish' numeric
@attribute 'mom apparently here' numeric
@attribute 'w uh the' numeric
@attribute 'apparently here she' numeric
@attribute 'here she forgot' numeric
@attribute 'there is cookies' numeric
@attribute 'is cookies off' numeric
@attribute 's about all' numeric
@attribute 'off whoever s' numeric
@attribute 'yeah that s' numeric
@attribute 'turn off whoever' numeric
@attribute 'whoever s doing' numeric
@attribute 'the w uh' numeric
@attribute 'doing the w' numeric
@attribute 'cookies off the' numeric
@attribute 'uh th t' numeric
@attribute 'water is uh' numeric
@attribute 'and the the' numeric
@attribute 'ca nt mtlu' numeric
@attribute 'or washes them' numeric
@attribute 'washes them or' numeric
@attribute 'first the uh' numeric
@attribute 'mtlu xn nuk' numeric
@attribute 'f first the' numeric
@attribute 'uh let s' numeric
@attribute 'nt mtlu xn' numeric
@attribute 'xn nuk say' numeric
@attribute 'th t the' numeric
@attribute 'say what this' numeric
@attribute 'a husband that' numeric
@attribute 'husband that dries' numeric
@attribute 'nuk say what' numeric
@attribute 'them or washes' numeric
@attribute 'that dries them' numeric
@attribute 'dries them or' numeric
@attribute 'f f first' numeric
@attribute 'let s see' numeric
@attribute 'I guess there' numeric
@attribute 't th the' numeric
@attribute 's see here' numeric
@attribute 'th the uh' numeric
@attribute 'th t th' numeric
@attribute 'guess there s' numeric
@attribute 'oh uh and' numeric
@attribute 'uh and the' numeric
@attribute 'm supposed to' numeric
@attribute 'I m supposed' numeric
@attribute 'things I m' numeric
@attribute 'laughs how can' numeric
@attribute 'there s more' numeric
@attribute 's more things' numeric
@attribute 'falls or looks' numeric
@attribute 'uh f f' numeric
@attribute 'th uh f' numeric
@attribute 'the x 3' numeric
@attribute 'sink run over' numeric
@attribute 'or the x' numeric
@attribute 'over in the' numeric
@attribute 'this is mama' numeric
@attribute 'run over in' numeric
@attribute 'is mama and' numeric
@attribute 'mama and she' numeric
@attribute 'it s overflown' numeric
@attribute 'no no she' numeric
@attribute 'she dropped a' numeric
@attribute 'and she dropped' numeric
@attribute 'guess this is' numeric
@attribute 'hm she s' numeric
@attribute 'she s ruining' numeric
@attribute 'now he s' numeric
@attribute 'eating some of' numeric
@attribute 'I guess this' numeric
@attribute 'her shoes and' numeric
@attribute 'ruining her shoes' numeric
@attribute 's ruining her' numeric
@attribute 'some of the' numeric
@attribute 'and I guess' numeric
@attribute 'water run over' numeric
@attribute 'no she did' numeric
@attribute 'did nt drop' numeric
@attribute 'well she s' numeric
@attribute 'she s doing' numeric
@attribute 'he s into' numeric
@attribute 'that she s' numeric
@attribute 's having a' numeric
@attribute 'the dishes with' numeric
@attribute 'dishes with she' numeric
@attribute 'in and she' numeric
@attribute 's doing the' numeric
@attribute 'water that she' numeric
@attribute 'nt drop a' numeric
@attribute 'and she let' numeric
@attribute 'the water run' numeric
@attribute 's into the' numeric
@attribute 'uh the the' numeric
@attribute 'the the water' numeric
@attribute 'jar for his' numeric
@attribute 'the water that' numeric
@attribute 'into the cookie' numeric
@attribute 's eating some' numeric
@attribute 'he s falling' numeric
@attribute 's falling off' numeric
@attribute 'what she s' numeric
@attribute 'off his chair' numeric
@attribute 'attention to what' numeric
@attribute 'I see the' numeric
@attribute 'boy stealing cookies' numeric
@attribute 'stealing cookies from' numeric
@attribute 'falling off his' numeric
@attribute 'cookies from the' numeric
@attribute 'to what she' numeric
@attribute 'paying attention to' numeric
@attribute 'from the cookie' numeric
@attribute 'run over while' numeric
@attribute 'the sink run' numeric
@attribute 'she s letting' numeric
@attribute 'over while she' numeric
@attribute 'letting the sink' numeric
@attribute 'while she s' numeric
@attribute 'not paying attention' numeric
@attribute 's letting the' numeric
@attribute 'floor in a' numeric
@attribute 'and the little' numeric
@attribute 'she s eating' numeric
@attribute 'to the little' numeric
@attribute 'be on his' numeric
@attribute 'his t laughs' numeric
@attribute 'going to be' numeric
@attribute 'the gon na' numeric
@attribute 'off the gon' numeric
@attribute 'girl and she' numeric
@attribute 'falling off the' numeric
@attribute 'on his t' numeric
@attribute 't laughs on' numeric
@attribute 'the little girls' numeric
@attribute 'girls uh he' numeric
@attribute 'little girls uh' numeric
@attribute 'some to the' numeric
@attribute 'the floor in' numeric
@attribute 'uh he gave' numeric
@attribute 'he gave some' numeric
@attribute 'gave some to' numeric
@attribute 'laughs on the' numeric
@attribute 'with she let' numeric
@attribute 's overflown o' numeric
@attribute 'or looks like' numeric
@attribute 'apparently is washing' numeric
@attribute 'the wash the' numeric
@attribute 'here the wash' numeric
@attribute 'here s this' numeric
@attribute 's this little' numeric
@attribute 'plug in and' numeric
@attribute 'uh doing here' numeric
@attribute 'stealing the cookie' numeric
@attribute 'doing here the' numeric
@attribute 'mom apparently is' numeric
@attribute 'and mom apparently' numeric
@attribute 'wash the uh' numeric
@attribute 'off into the' numeric
@attribute 'the fence sink' numeric
@attribute 'and uh she' numeric
@attribute 'into the onto' numeric
@attribute 'the onto the' numeric
@attribute 'onto the floor' numeric
@attribute 'she got all' numeric
@attribute 'uh she got' numeric
@attribute 'the cookie j' numeric
@attribute 's uh doing' numeric
@attribute 'mama s uh' numeric
@attribute 'his uh the' numeric
@attribute 'because his uh' numeric
@attribute 'to fall because' numeric
@attribute 'the the cookies' numeric
@attribute 'the cookies jar' numeric
@attribute 'looks like he' numeric
@attribute 'cookies jar or' numeric
@attribute 'jar or the' numeric
@attribute 'fall because his' numeric
@attribute 'like he is' numeric
@attribute 'uh mama s' numeric
@attribute 'then uh mama' numeric
@attribute 'going to gon' numeric
@attribute 'maybe he do' numeric
@attribute 'to gon na' numeric
@attribute 'going to fall' numeric
@attribute 'uh then uh' numeric
@attribute 'and uh then' numeric
@attribute 'he do nt' numeric
@attribute 'fence sink surret' numeric
@attribute 'sink surret the' numeric
@attribute 'surret the uh' numeric
@attribute 'in the kitchen' numeric
@attribute 'the kitchen sink' numeric
@attribute 'sink but she' numeric
@attribute 'washing dishes in' numeric
@attribute 'is washing dishes' numeric
@attribute 'has is washing' numeric
@attribute 'mother has is' numeric
@attribute 'the mother has' numeric
@attribute 'kitchen sink but' numeric
@attribute 'laughs o o' numeric
@attribute 'falling out from' numeric
@attribute 'have the plug' numeric
@attribute 'the plug in' numeric
@attribute 'overflown laughs o' numeric
@attribute 'overflown o overflown' numeric
@attribute 'nt have the' numeric
@attribute 'o overflown laughs' numeric
@attribute 'does nt have' numeric
@attribute 'but she does' numeric
@attribute 'out from under' numeric
@attribute 'that doesnt that' numeric
@attribute 'the uh sink' numeric
@attribute 'boy is in' numeric
@attribute 'to turn off' numeric
@attribute 'we forgot to' numeric
@attribute 'uh sink run' numeric
@attribute 'turn off the' numeric
@attribute 'and so the' numeric
@attribute 'is running off' numeric
@attribute 'running off into' numeric
@attribute 'forgot to turn' numeric
@attribute 'does nt sound' numeric
@attribute 's falling out' numeric
@attribute 'stool that s' numeric
@attribute 'that s falling' numeric
@attribute 'that does nt' numeric
@attribute 'doesnt that does' numeric
@attribute 'a stool that' numeric
@attribute 'and standing on' numeric
@attribute 'jar and standing' numeric
@attribute 'is in the' numeric
@attribute 'boy stealing the' numeric
@attribute 's about the' numeric
@attribute 'she forgot to' numeric
@attribute 's climbing up' numeric
@attribute 'climbing up on' numeric
@attribute 'kid s climbing' numeric
@attribute 'stool and reaching' numeric
@attribute 'won drying the' numeric
@attribute 'the stool and' numeric
@attribute 'reaching up in' numeric
@attribute 'uh the mother' numeric
@attribute 'nt gon na' numeric
@attribute 'going to knock' numeric
@attribute 'are nt gon' numeric
@attribute 'in the cupboard' numeric
@attribute 'they are nt' numeric
@attribute 'woman won drying' numeric
@attribute 'w woman won' numeric
@attribute 'the w woman' numeric
@attribute 'srret or the' numeric
@attribute 'or the hat' numeric
@attribute 'stool srret or' numeric
@attribute 'for the w' numeric
@attribute 'cushion stool srret' numeric
@attribute 'the hat stool' numeric
@attribute 'hat stool sur' numeric
@attribute 'stool sur is' numeric
@attribute 'sur is falling' numeric
@attribute 'spilling for the' numeric
@attribute 's spilling for' numeric
@attribute 'water s spilling' numeric
@attribute 'to knock things' numeric
@attribute 'the mother oh' numeric
@attribute 'that stool and' numeric
@attribute 'uh you know' numeric
@attribute 'you know the' numeric
@attribute 'that uh you' numeric
@attribute 'the boy on' numeric
@attribute 'say that uh' numeric
@attribute 'know the boy' numeric
@attribute 'boy on the' numeric
@attribute 'mother oh boy' numeric
@attribute 'srret or on' numeric
@attribute 'or on that' numeric
@attribute 'stand stool srret' numeric
@attribute 'the s stand' numeric
@attribute 's stand stool' numeric
@attribute 'I say that' numeric
@attribute 'as I say' numeric
@attribute 'well as I' numeric
@attribute 'water s all' numeric
@attribute 's all spilling' numeric
@attribute 'boy the water' numeric
@attribute 'hm well as' numeric
@attribute 'oh boy the' numeric
@attribute 'all spilling out' numeric
@attribute 'spilling out of' numeric
@attribute 's just looking' numeric
@attribute 'just looking at' numeric
@attribute 'uh hm well' numeric
@attribute 'oh for goodness' numeric
@attribute 'looking at it' numeric
@attribute 'm cushion stool' numeric
@attribute 'the m cushion' numeric
@attribute 'or the m' numeric
@attribute 'gal pn and' numeric
@attribute 'pn and the' numeric
@attribute 'klu gal pn' numeric
@attribute 's the little' numeric
@attribute 'the klu gal' numeric
@attribute 'pants and clothes' numeric
@attribute 'the little boys' numeric
@attribute 'surret or the' numeric
@attribute 's just sitting' numeric
@attribute 'is this one' numeric
@attribute 'boy s just' numeric
@attribute 'little boys the' numeric
@attribute 'boys the little' numeric
@attribute 'well the klu' numeric
@attribute 'see what s' numeric
@attribute 's see what' numeric
@attribute 'hand in the' numeric
@attribute 'jar and another' numeric
@attribute 'one hand in' numeric
@attribute 'about ready to' numeric
@attribute 'got one hand' numeric
@attribute 'and another cookie' numeric
@attribute 'another cookie in' numeric
@attribute 'cookie in the' numeric
@attribute 'in the other' numeric
@attribute 'just about ready' numeric
@attribute 'looks just about' numeric
@attribute 'he looks just' numeric
@attribute 'this one getting' numeric
@attribute 'one getting through' numeric
@attribute 'is uh d' numeric
@attribute 'is getting cookies' numeric
@attribute 'getting cookies out' numeric
@attribute 'boy is getting' numeric
@attribute 'is leaking on' numeric
@attribute 'spilling on the' numeric
@attribute 'of the jar' numeric
@attribute 'the jar and' numeric
@attribute 'jar and the' numeric
@attribute 'the the jack' numeric
@attribute 'stool surret or' numeric
@attribute 'jack stool surret' numeric
@attribute 'the jack stool' numeric
@attribute 'leaking on the' numeric
@attribute 'water is leaking' numeric
@attribute 'uh d after' numeric
@attribute 'jar for him' numeric
@attribute 'for him and' numeric
@attribute 'after the cookie' numeric
@attribute 'dishes and the' numeric
@attribute 'd after the' numeric
@attribute 'him and his' numeric
@attribute 'the girl or' numeric
@attribute 'girl or the' numeric
@attribute 'or the woman' numeric
@attribute 'drying dishes and' numeric
@attribute 'is drying dishes' numeric
@attribute 'woman is drying' numeric
@attribute 'on that stool' numeric
@attribute 'it s tilting' numeric
@attribute 'off the water' numeric
@attribute 'see what they' numeric
@attribute 'what they have' numeric
@attribute 'to see what' numeric
@attribute 'have so they' numeric
@attribute 'looking to see' numeric
@attribute 'they have so' numeric
@attribute 'so they can' numeric
@attribute 'bed I guess' numeric
@attribute 'it ready for' numeric
@attribute 'ready for bed' numeric
@attribute 'get it ready' numeric
@attribute 'they can get' numeric
@attribute 'can get it' numeric
@attribute 'that who whoever' numeric
@attribute 'thing that who' numeric
@attribute 'of thing that' numeric
@attribute 'under this right' numeric
@attribute 'this right here' numeric
@attribute 'maybe under this' numeric
@attribute 'kind of thing' numeric
@attribute 'in this one' numeric
@attribute 'it s like' numeric
@attribute 'no it is' numeric
@attribute 'looks like s' numeric
@attribute 'like s this' numeric
@attribute 'a kind of' numeric
@attribute 'is a kind' numeric
@attribute 's this is' numeric
@attribute 'for bed I' numeric
@attribute 'his hair suk' numeric
@attribute 'that s a' numeric
@attribute 'falling over and' numeric
@attribute 'over and uh' numeric
@attribute 'uh falling over' numeric
@attribute 'uh he could' numeric
@attribute 'is uh falling' numeric
@attribute 'and uh he' numeric
@attribute 'he could be' numeric
@attribute 'hair suk is' numeric
@attribute 's giving a' numeric
@attribute 'giving a cookie' numeric
@attribute 'he s giving' numeric
@attribute 'could be badly' numeric
@attribute 'uh and he' numeric
@attribute 'he is uh' numeric
@attribute 'call that a' numeric
@attribute 'you call that' numeric
@attribute 's fallen down' numeric
@attribute 'fallen down a' numeric
@attribute 'it s fallen' numeric
@attribute 'his um s' numeric
@attribute 'suk is down' numeric
@attribute 'is uh robbing' numeric
@attribute 'uh robbing the' numeric
@attribute 'robbing the cookie' numeric
@attribute 'cookie jar or' numeric
@attribute 'taking his um' numeric
@attribute 'or taking his' numeric
@attribute class {ad,control}

@data
{14 1,38 1,43 1,70 1,92 1,102 1,103 1,153 1,249 1,264 1,336 1,353 1,446 1,462 1,564 1,682 1,747 1}
{0 1,2 1,14 1,26 1,27 1,41 1,51 1,60 1,72 1,78 1,108 1,134 1,145 1,207 1,211 1,220 1,429 1,440 1,468 1,930 1,1000 control}
{4 1,12 1,14 1,29 1,33 1,38 1,43 1,50 1,70 1,71 1,88 1,91 1,97 1}
{15 1,81 1,168 1,173 1,212 1}
{0 1,3 1,4 1,5 1,6 1,8 1,9 1,11 1,12 1,14 1,16 1,17 1,18 1,19 1,21 1,29 1,30 1,31 1,32 1,33 1,38 1,43 1,45 1,46 1,54 1,66 1,70 1,83 1,90 1,93 1,96 1,97 1,98 1,102 1,113 1,116 1,126 1,131 1,132 1,138 1,145 1,157 1,181 1,184 1,191 1,195 1,203 1,228 1,230 1,261 1,265 1,290 1,291 1,292 1,335 1,339 1,341 1,345 1,362 1,463 1,473 1,479 1,496 1,501 1,503 1,509 1,698 1,768 1,782 1,797 1,1000 control}
{1 1,7 1,12 1,13 1,14 1,16 1,17 1,18 1,22 1,29 1,30 1,31 1,32 1,33 1,37 1,38 1,39 1,43 1,44 1,53 1,57 1,66 1,69 1,70 1,71 1,79 1,86 1,88 1,91 1,101 1,113 1,128 1,132 1,159 1,160 1,162 1,176 1,187 1,404 1,715 1,1000 control}
{2 1,11 1,12 1,14 1,20 1,26 1,27 1,32 1,33 1,36 1,38 1,41 1,43 1,52 1,55 1,60 1,63 1,65 1,66 1,70 1,96 1,102 1,110 1,113 1,151 1,159 1,160 1,163 1,219 1,256 1,318 1,374 1,403 1,406 1,456 1,684 1,685 1,715 1,1000 control}
{1 1,4 1,7 1,10 1,12 1,14 1,32 1,38 1,43 1,44 1,66 1,70 1,113 1,357 1,676 1,798 1,801 1,941 1}
{14 1}
{1 1,4 1,7 1,12 1,14 1,20 1,21 1,32 1,33 1,37 1,42 1,44 1,45 1,46 1,54 1,66 1,90 1,95 1,98 1,101 1,102 1,110 1,114 1,119 1,136 1,139 1,145 1,147 1,152 1,156 1,184 1,189 1,194 1,208 1,224 1,230 1,233 1,250 1,255 1,265 1,291 1,292 1,385 1,389 1,475 1,682 1,758 1,776 1,782 1,914 1,1000 control}
{1 1,2 1,4 1,10 1,14 1,20 1,26 1,27 1,30 1,32 1,37 1,41 1,48 1,51 1,60 1,66 1,72 1,78 1,89 1,101 1,102 1,116 1,244 1,252 1,298 1,397 1,1000 control}
{66 1,103 1,157 1,222 1,432 1,768 1}
{0 1,1 1,14 1,20 1,28 1,31 1,32 1,33 1,38 1,43 1,45 1,46 1,53 1,54 1,66 1,71 1,73 1,77 1,87 1,88 1,89 1,90 1,91 1,95 1,96 1,98 1,100 1,102 1,107 1,108 1,110 1,112 1,114 1,115 1,145 1,146 1,147 1,148 1,232 1,266 1,312 1,331 1,343 1,355 1,358 1,421 1,456 1,461 1,469 1,473 1,518 1,905 1,972 1,1000 control}
{0 1,3 1,5 1,6 1,7 1,8 1,9 1,14 1,29 1,31 1,32 1,33 1,40 1,42 1,44 1,66 1,76 1,95 1,109 1,115 1,118 1,120 1,147 1,165 1,193 1,202 1,205 1,217 1,225 1,231 1,238 1,244 1,257 1,260 1,268 1,286 1,305 1,344 1,373 1,410 1,412 1,450 1,1000 control}
{1 1,4 1,10 1,14 1,29 1,33 1,43 1,62 1,103 1,143 1,164 1,177 1,234 1,276 1,413 1,481 1,678 1,985 1}
{1 1,4 1,5 1,8 1,10 1,11 1,12 1,14 1,22 1,24 1,31 1,32 1,33 1,34 1,36 1,37 1,38 1,39 1,43 1,53 1,55 1,67 1,69 1,70 1,83 1,95 1,96 1,101 1,102 1,147 1,149 1,159 1,160 1,178 1,279 1,817 1,1000 control}
{4 1,12 1,14 1,23 1,24 1,29 1,32 1,43 1,45 1,54 1,68 1,90 1,98 1,102 1,130 1,145 1,174 1,307 1,378 1,380 1,478 1,505 1,508 1,682 1,1000 control}
{1 1,2 1,7 1,12 1,13 1,14 1,22 1,26 1,27 1,37 1,39 1,41 1,51 1,60 1,66 1,79 1,85 1,101 1,113 1,207 1,220 1,708 1,715 1,1000 control}
{4 1,33 1,66 1,102 1,123 1,668 1,671 1,735 1,775 1,776 1,777 1,778 1,779 1,780 1,781 1,782 1,783 1,785 1,786 1,787 1,790 1,792 1,793 1,794 1,797 1,807 1,808 1,809 1,812 1,813 1,814 1,815 1}
{23 1,38 1,99 1,121 1,157 1,295 1,425 1,684 1}
{1 1,4 1,10 1,12 1,14 1,22 1,32 1,33 1,39 1,40 1,43 1,66 1,91 1,102 1,105 1,153 1,463 1,544 1,693 1,696 1,826 1,900 1,1000 control}
{0 1,1 1,4 1,10 1,12 1,14 1,29 1,38 1,43 1,66 1,70 1,95 1,102 1,109 1,146 1,147 1,153 1,388 1,445 1,665 1,672 1,689 1,696 1,706 1,711 1,747 1}
{14 1,38 1,43 1,70 1,97 1,102 1,103 1,282 1,289 1,317 1,628 1,682 1,706 1,755 1,768 1,846 1,872 1}
{4 1,14 1,32 1,33 1,41 1,91 1,97 1,102 1,308 1,372 1,383 1,495 1,672 1}
{4 1,12 1,14 1,32 1,33 1,38 1,43 1,70 1,80 1,247 1,249 1,372 1,382 1,415 1,432 1,458 1,487 1,819 1,820 1,821 1,822 1,824 1,825 1,826 1,827 1,828 1,829 1,830 1,831 1,837 1,847 1,848 1,849 1,850 1,851 1,852 1,853 1,854 1,855 1,856 1,857 1,858 1,859 1,860 1,861 1,862 1,863 1,864 1,865 1,866 1,867 1,868 1,869 1,870 1,871 1,872 1,873 1,874 1,875 1,876 1,877 1,939 1,940 1,972 1}
{1 1,4 1,10 1,29 1,32 1,33 1,66 1,96 1,170 1,542 1}
{0 1,1 1,4 1,6 1,7 1,9 1,10 1,14 1,22 1,25 1,29 1,31 1,33 1,39 1,42 1,45 1,54 1,69 1,71 1,85 1,88 1,91 1,98 1,99 1,102 1,197 1,285 1,324 1,403 1,504 1,641 1,706 1,779 1,808 1,809 1,812 1,1000 control}
{4 1,11 1,15 1,36 1,38 1,43 1,55 1,70 1,102 1,122 1,157 1,206 1,398 1,409 1,930 1}
{12 1,15 1,29 1,32 1,33 1,99 1,102 1,113 1,137 1,145 1,155 1,170 1,216 1,249 1,272 1,349 1,360 1,768 1,824 1,877 1}
{0 1,5 1,8 1,11 1,14 1,29 1,31 1,32 1,33 1,36 1,38 1,43 1,45 1,54 1,55 1,70 1,71 1,77 1,88 1,90 1,91 1,98 1,102 1,142 1,144 1,145 1,185 1,203 1,230 1,239 1,265 1,298 1,452 1,464 1,564 1,812 1,913 1,1000 control}
{4 1,102 1,149 1,164 1,182 1,206 1,336 1,368 1,427 1,476 1,768 1}
{1 1,4 1,7 1,10 1,11 1,12 1,16 1,17 1,18 1,23 1,24 1,29 1,33 1,34 1,38 1,43 1,58 1,59 1,66 1,70 1,75 1,85 1,102 1,111 1,136 1,155 1,194 1,208 1,470 1,846 1,930 1,1000 control}
{0 1,3 1,5 1,6 1,7 1,8 1,9 1,12 1,14 1,29 1,32 1,33 1,35 1,37 1,43 1,44 1,58 1,59 1,66 1,82 1,94 1,96 1,97 1,101 1,104 1,109 1,118 1,127 1,165 1,175 1,193 1,202 1,205 1,244 1,259 1,268 1,281 1,344 1,361 1,410 1,412 1,665 1,686 1,1000 control}
{4 1,12 1,23 1,33 1,71 1,75 1,88 1,91 1,111 1,159 1,160 1,217 1,219 1,225 1,370 1,374 1,1000 control}
{5 1,21 1,23 1,29 1,102 1,126 1,158 1,174 1,211 1,228 1,240 1,305 1,328 1,666 1,677 1,682 1,1000 control}
{0 1,1 1,2 1,4 1,7 1,11 1,12 1,14 1,22 1,27 1,28 1,32 1,33 1,35 1,38 1,39 1,43 1,46 1,51 1,70 1,72 1,78 1,85 1,87 1,94 1,95 1,97 1,102 1,104 1,116 1,139 1,146 1,147 1,153 1,154 1,174 1,198 1,235 1,252 1,306 1,314 1,332 1,337 1,371 1,381 1,397 1,479 1,682 1,708 1,824 1,1000 control}
{4 1,11 1,13 1,14 1,24 1,34 1,36 1,38 1,43 1,55 1,70 1,95 1,97 1,102 1,109 1,112 1,145 1,147 1,153 1,351 1,396 1,411 1,424 1,469 1,471 1,484 1,485 1,488 1,542 1,913 1,978 1,1000 control}
{11 1,14 1,20 1,24 1,36 1,38 1,42 1,43 1,49 1,50 1,55 1,66 1,70 1,102 1,103 1,143 1,348 1,359 1,382 1,386 1,408 1,430 1,511 1,706 1,986 1}
{0 1,43 1,46 1,66 1,68 1,89 1,97 1,102 1,104 1,112 1,155 1,189 1,250 1,262 1,275 1,325 1,389 1,422 1,439 1,501 1,664 1,805 1,1000 control}
{4 1,7 1,11 1,12 1,32 1,36 1,38 1,40 1,43 1,52 1,55 1,63 1,65 1,66 1,70 1,79 1,85 1,95 1,102 1,111 1,113 1,136 1,147 1,151 1,231 1,328 1,706 1,715 1,1000 control}
{4 1,12 1,101 1,103 1,425 1}
{0 1,1 1,3 1,6 1,9 1,13 1,14 1,19 1,21 1,35 1,37 1,42 1,53 1,68 1,73 1,89 1,92 1,95 1,101 1,102 1,103 1,113 1,116 1,119 1,120 1,134 1,147 1,152 1,156 1,184 1,238 1,242 1,252 1,259 1,279 1,347 1,399 1,402 1,629 1,630 1,684 1,685 1,768 1,801 1,897 1,1000 control}
{2 1,4 1,7 1,38 1,51 1,85 1,102 1,113 1,148 1,157 1,400 1,404 1,450 1,491 1,620 1,684 1,685 1,686 1,715 1,896 1,930 1,1000 control}
{4 1,14 1,29 1,33 1,42 1,66 1,96 1,97 1,145 1,170 1,276 1,376 1,383 1,387 1}
{4 1,20 1,29 1,30 1,32 1,48 1,66 1,102 1,138 1,682 1,1000 control}
{0 1,1 1,4 1,10 1,14 1,21 1,22 1,25 1,31 1,32 1,36 1,38 1,39 1,40 1,46 1,53 1,54 1,55 1,69 1,95 1,105 1,109 1,115 1,133 1,135 1,145 1,147 1,153 1,205 1,248 1,255 1,257 1,290 1,367 1,373 1,394 1,423 1,452 1,455 1,641 1,779 1,782 1,913 1,1000 control}
{0 1,1 1,3 1,4 1,6 1,9 1,10 1,11 1,12 1,13 1,14 1,25 1,29 1,31 1,35 1,36 1,38 1,43 1,45 1,54 1,55 1,64 1,66 1,70 1,90 1,94 1,95 1,97 1,98 1,102 1,104 1,107 1,112 1,145 1,154 1,192 1,200 1,245 1,263 1,307 1,362 1,384 1,392 1,441 1,488 1,706 1,913 1,1000 control}
{2 1,4 1,12 1,14 1,29 1,32 1,33 1,41 1,65 1,76 1,102 1,106 1,379 1,507 1,593 1,641 1,689 1,693 1,696 1,706 1,973 1,1000 control}
{1 1,7 1,13 1,23 1,25 1,32 1,33 1,36 1,38 1,44 1,52 1,55 1,57 1,63 1,65 1,66 1,149 1,151 1,153 1,158 1,190 1,201 1,424 1,489 1,1000 control}
{14 1,33 1,36 1,38 1,43 1,49 1,50 1,55 1,70 1,103 1,150 1,166 1,443 1}
{0 1,7 1,12 1,14 1,20 1,23 1,29 1,30 1,32 1,43 1,44 1,66 1,102 1,103 1,107 1,112 1,143 1,145 1,158 1,253 1,304 1,363 1}
{0 1,4 1,12 1,20 1,23 1,24 1,33 1,35 1,47 1,67 1,93 1,94 1,96 1,97 1,102 1,104 1,106 1,107 1,110 1,145 1,185 1,361 1,365 1,390 1,394 1,463 1,706 1,775 1,936 1,1000 control}
{15 1,29 1,32 1,33 1,43 1,56 1,62 1,66 1,84 1,95 1,103 1,121 1,123 1,125 1,147 1,166 1,168 1,169 1,204 1,206 1,210 1,213 1,214 1,227 1,234 1,300 1,304 1,309 1,311 1,313 1,320 1,327 1,329 1,349 1,360 1,413 1,415 1,435 1,436 1,465 1,476 1,494 1,506 1}
{13 1,14 1,19 1,21 1,24 1,29 1,32 1,37 1,56 1,61 1,66 1,74 1,81 1,101 1,102 1,113 1,117 1,152 1,156 1,161 1,170 1,309 1,376 1,434 1,477 1,601 1,655 1,679 1,815 1}
{4 1,5 1,8 1,14 1,33 1,83 1,97 1,102 1,104 1,113 1,142 1,146 1,593 1,638 1,682 1,798 1,801 1,805 1,822 1,941 1,1000 control}
{1 1,4 1,7 1,10 1,11 1,22 1,25 1,30 1,32 1,33 1,36 1,38 1,39 1,43 1,52 1,55 1,65 1,66 1,70 1,71 1,75 1,86 1,88 1,91 1,102 1,111 1,470 1,512 1,1000 control}
{4 1,20 1,29 1,32 1,33 1,96 1,102 1,155 1,278 1,482 1,495 1,768 1}
{7 1,12 1,14 1,20 1,29 1,30 1,32 1,36 1,37 1,38 1,43 1,44 1,55 1,66 1,70 1,101 1,110 1,117 1,122 1,123 1,214 1,215 1,226 1,327 1,330 1,435 1,667 1,684 1,742 1,830 1,917 1,918 1,930 1}
{2 1,12 1,14 1,20 1,27 1,30 1,32 1,33 1,37 1,40 1,41 1,66 1,72 1,78 1,96 1,101 1,127 1,138 1,188 1,246 1,318 1,406 1,440 1,914 1,1000 control}
{2 1,4 1,14 1,29 1,211 1,466 1,1000 control}
{0 1,1 1,4 1,10 1,11 1,12 1,13 1,14 1,33 1,36 1,37 1,38 1,43 1,45 1,46 1,50 1,52 1,54 1,55 1,58 1,59 1,65 1,70 1,82 1,90 1,96 1,97 1,98 1,101 1,102 1,107 1,108 1,113 1,134 1,141 1,145 1,155 1,178 1,218 1,367 1,369 1,384 1,392 1,547 1,744 1,768 1,830 1,917 1,930 1,1000 control}
{0 1,2 1,3 1,6 1,9 1,11 1,12 1,13 1,24 1,26 1,27 1,32 1,36 1,38 1,39 1,41 1,43 1,51 1,55 1,60 1,67 1,70 1,72 1,73 1,78 1,89 1,96 1,101 1,102 1,270 1,332 1,365 1,371 1,440 1,930 1,938 1,1000 control}
{4 1,13 1,14 1,20 1,23 1,24 1,29 1,37 1,43 1,75 1,89 1,101 1,102 1,114 1,245 1,255 1,706 1,1000 control}
{0 1,1 1,7 1,12 1,14 1,20 1,22 1,28 1,29 1,30 1,32 1,37 1,38 1,39 1,40 1,42 1,44 1,45 1,48 1,54 1,66 1,85 1,86 1,87 1,90 1,98 1,101 1,102 1,113 1,131 1,145 1,146 1,209 1,218 1,280 1,352 1,378 1,380 1,389 1,518 1,682 1,684 1,685 1,715 1,1000 control}
{32 1,56 1,61 1,66 1,102 1,103 1,121 1,150 1,296 1,414 1,480 1,770 1,797 1,815 1}
{1 1,4 1,7 1,10 1,14 1,25 1,29 1,32 1,33 1,36 1,38 1,43 1,44 1,55 1,66 1,70 1,75 1,93 1,95 1,111 1,118 1,133 1,136 1,141 1,147 1,175 1,194 1,208 1,224 1,281 1,381 1,470 1,518 1,779 1,808 1,809 1,812 1,1000 control}
{15 1,61 1,74 1,84 1,121 1,168 1,204 1,229 1,420 1,942 1,943 1,944 1,945 1,946 1,947 1,948 1,949 1,950 1,951 1,952 1,953 1,954 1,955 1,956 1,957 1,958 1,959 1,960 1,961 1,962 1,963 1,964 1,965 1,966 1,967 1,968 1,969 1,970 1,971 1,980 1,989 1,990 1,991 1,993 1}
{1 1,4 1,7 1,10 1,33 1,43 1,46 1,92 1,102 1,109 1,177 1,251 1,309 1,329 1,386 1,431 1,436 1,442 1,443 1,444 1,493 1,499 1,664 1,665 1,711 1}
{1 1,4 1,10 1,12 1,13 1,14 1,32 1,33 1,37 1,43 1,62 1,66 1,101 1,102 1,113 1,155 1,234 1,398 1,409 1,768 1,826 1,914 1}
{12 1,14 1,21 1,29 1,33 1,40 1,45 1,54 1,90 1,95 1,96 1,98 1,102 1,113 1,145 1,147 1,157 1,237 1,354 1,393 1,715 1}
{3 1,4 1,11 1,12 1,14 1,20 1,23 1,32 1,36 1,38 1,43 1,53 1,55 1,66 1,70 1,79 1,100 1,102 1,112 1,142 1,145 1,155 1,167 1,179 1,218 1,270 1,385 1,401 1,416 1,448 1,454 1,466 1,515 1,518 1,547 1,564 1,601 1,672 1,758 1,768 1,815 1,1000 control}
{0 1,1 1,4 1,10 1,12 1,13 1,14 1,21 1,25 1,29 1,32 1,33 1,37 1,43 1,45 1,54 1,90 1,98 1,101 1,102 1,112 1,133 1,140 1,145 1,233 1,235 1,236 1,241 1,255 1,266 1,321 1,379 1,507 1,779 1,794 1,1000 control}
{4 1,15 1,33 1}
{3 1,7 1,14 1,15 1,19 1,23 1,24 1,30 1,32 1,33 1,37 1,39 1,40 1,43 1,44 1,46 1,86 1,95 1,96 1,97 1,101 1,102 1,107 1,109 1,112 1,113 1,147 1,158 1,189 1,197 1,224 1,242 1,250 1,262 1,263 1,312 1,314 1,335 1,416 1,421 1,423 1,450 1,460 1,464 1,509 1,512 1,542 1,682 1,1000 control}
{14 1,23 1,33 1,45 1,54 1,93 1,96 1,98 1,173 1,453 1}
{0 1,4 1,14 1,24 1,32 1,33 1,34 1,67 1,73 1,89 1,96 1,100 1,102 1,108 1,126 1,167 1,171 1,186 1,232 1,284 1,323 1,331 1,343 1,358 1,461 1,547 1,744 1,1000 control}
{0 1,12 1,14 1,35 1,38 1,43 1,70 1,102 1,107 1,112 1,113 1,146 1,149 1,154 1,262 1,369 1,475 1,533 1,548 1,564 1,685 1,706 1,715 1,1000 control}
{0 1,4 1,14 1,28 1,29 1,31 1,36 1,38 1,43 1,45 1,52 1,53 1,54 1,55 1,63 1,65 1,87 1,90 1,92 1,98 1,130 1,139 1,145 1,146 1,151 1,153 1,155 1,179 1,337 1,424 1,455 1,469 1,496 1,608 1,620 1,633 1,639 1,661 1,676 1,699 1,702 1,704 1,747 1,896 1,1000 control}
{43 1,102 1,145 1,426 1,457 1,472 1,775 1}
{0 1,14 1,20 1,24 1,28 1,29 1,30 1,32 1,33 1,34 1,47 1,53 1,87 1,102 1,103 1,138 1,146 1,155 1,193 1,196 1,346 1,361 1,378 1,380 1,456 1,682 1,701 1,1000 control}
{11 1,14 1,33 1,36 1,38 1,43 1,52 1,55 1,65 1,70 1,102 1,157 1,247 1,258 1,264 1,353 1,805 1}
{4 1,14 1,15 1,29 1,38 1,43 1,70 1,89 1,99 1,216 1,359 1,457 1,564 1}
{32 1,40 1,66 1,101 1,122 1,226 1}
{2 1,14 1,33 1,35 1,38 1,43 1,47 1,51 1,54 1,61 1,70 1,84 1,92 1,94 1,97 1,102 1,103 1,106 1,113 1,154 1,304 1,311 1,354 1,366 1,682 1,685 1,900 1,906 1}
{0 1,1 1,3 1,4 1,6 1,9 1,10 1,12 1,14 1,20 1,23 1,29 1,30 1,33 1,37 1,40 1,48 1,66 1,71 1,88 1,89 1,91 1,93 1,95 1,100 1,101 1,105 1,120 1,138 1,147 1,158 1,167 1,238 1,240 1,301 1,302 1,356 1,451 1,684 1,1000 control}
{0 1,7 1,12 1,28 1,33 1,39 1,57 1,66 1,71 1,85 1,87 1,96 1,113 1,128 1,136 1,146 1,148 1,162 1,176 1,187 1,191 1,194 1,208 1,261 1,288 1,303 1,500 1,580 1,591 1,706 1,1000 control}
{32 1,36 1,38 1,39 1,43 1,55 1,66 1,70 1,80 1,95 1,102 1,147 1,222 1,267 1,433 1,601 1,823 1,832 1,833 1,834 1,835 1,836 1,837 1,838 1,839 1,840 1,841 1,842 1,843 1,844 1,845 1,846 1,878 1,879 1,880 1,888 1,911 1,912 1,913 1,914 1,915 1,916 1,917 1,918 1,919 1,920 1,921 1,922 1,923 1,924 1,925 1,926 1,927 1,928 1,929 1,930 1,931 1,932 1,933 1,934 1,935 1,936 1,937 1,938 1}
{4 1,14 1,15 1,32 1,37 1,39 1,62 1,101 1,103 1,213 1,264 1,272 1,326 1,333 1,353 1,359 1,413 1,417 1,427 1,431 1,449 1,502 1,546 1,581 1,744 1}
{0 1,1 1,2 1,3 1,4 1,6 1,7 1,9 1,10 1,11 1,12 1,14 1,19 1,21 1,25 1,29 1,33 1,35 1,36 1,37 1,38 1,40 1,43 1,44 1,45 1,52 1,53 1,54 1,55 1,63 1,65 1,66 1,68 1,70 1,90 1,93 1,94 1,96 1,97 1,98 1,101 1,102 1,105 1,113 1,145 1,151 1,152 1,154 1,156 1,159 1,160 1,254 1,347 1,356 1,379 1,483 1,507 1,824 1,1000 control}
{5 1,11 1,12 1,32 1,33 1,36 1,38 1,43 1,47 1,55 1,70 1,96 1,102 1,129 1,158 1,211 1,240 1,328 1,466 1,853 1,856 1,913 1,1000 control}
{0 1,1 1,11 1,28 1,32 1,33 1,35 1,36 1,38 1,40 1,43 1,46 1,54 1,55 1,70 1,87 1,94 1,95 1,97 1,102 1,103 1,104 1,105 1,113 1,146 1,147 1,154 1,159 1,160 1,161 1,462 1,497 1,581 1,638 1,641 1,682 1,941 1}
{0 1,14 1,32 1,38 1,43 1,70 1,108 1,253 1,453 1,917 1}
{0 1,4 1,11 1,14 1,16 1,17 1,18 1,20 1,28 1,29 1,32 1,33 1,35 1,37 1,38 1,40 1,43 1,70 1,87 1,94 1,97 1,101 1,102 1,104 1,105 1,110 1,146 1,188 1,1000 control}
{1 1,4 1,7 1,10 1,12 1,14 1,22 1,29 1,32 1,38 1,39 1,40 1,43 1,44 1,66 1,70 1,95 1,113 1,140 1,147 1,155 1,259 1,285 1,324 1,768 1,1000 control}
{0 1,11 1,36 1,38 1,43 1,55 1,66 1,70 1,92 1,102 1,103 1,122 1,146 1,222 1,430 1,437 1,936 1}
{14 1,20 1,97 1,127 1,189 1,199 1,243 1,250 1,385 1,758 1,846 1,930 1,1000 control}
{0 1,1 1,2 1,3 1,4 1,6 1,7 1,9 1,10 1,12 1,14 1,19 1,20 1,21 1,23 1,24 1,26 1,27 1,28 1,30 1,31 1,32 1,33 1,34 1,39 1,41 1,43 1,45 1,46 1,47 1,48 1,49 1,51 1,53 1,54 1,58 1,59 1,60 1,64 1,68 1,69 1,71 1,73 1,77 1,82 1,85 1,87 1,88 1,89 1,90 1,91 1,98 1,102 1,103 1,109 1,112 1,113 1,115 1,135 1,145 1,146 1,148 1,149 1,152 1,153 1,156 1,183 1,196 1,209 1,230 1,232 1,235 1,242 1,262 1,263 1,265 1,269 1,280 1,284 1,290 1,291 1,292 1,305 1,310 1,314 1,321 1,323 1,331 1,334 1,340 1,341 1,342 1,343 1,352 1,355 1,367 1,461 1,473 1,682 1,706 1,744 1,747 1,775 1,972 1,1000 control}
{29 1,102 1,124 1,173 1}
{12 1,14 1,29 1,38 1,43 1,50 1,70 1,253 1,387 1}
{14 1,32 1,33 1,38 1,43 1,56 1,66 1,70 1,81 1,92 1,117 1,124 1,125 1,210 1,338 1,348 1,350 1,377 1,391 1,395 1}
{0 1,4 1,12 1,14 1,24 1,29 1,31 1,33 1,40 1,42 1,45 1,53 1,54 1,64 1,66 1,67 1,90 1,95 1,96 1,98 1,102 1,103 1,105 1,107 1,142 1,145 1,146 1,147 1,221 1,236 1,266 1,269 1,339 1,365 1,708 1,1000 control}
{33 1,84 1,102 1,125 1,137 1,287 1,299 1,420 1,426 1,467 1,472 1,734 1,972 1}
{15 1,137 1,364 1,459 1}
{61 1,74 1,84 1,124 1,620 1,706 1,881 1,882 1,883 1,884 1,885 1,886 1,887 1,889 1,890 1,891 1,892 1,893 1,894 1,895 1,896 1,909 1,910 1}
{3 1,4 1,6 1,20 1,32 1,47 1,93 1,98 1,100 1,102 1,110 1,114 1,127 1,129 1,133 1,144 1,145 1,148 1,156 1,179 1,191 1,209 1,261 1,401 1,429 1,468 1,768 1,782 1,1000 control}
{4 1,5 1,8 1,19 1,21 1,29 1,33 1,35 1,40 1,43 1,54 1,68 1,94 1,97 1,101 1,102 1,105 1,109 1,113 1,154 1,165 1,180 1,231 1,254 1,257 1,685 1,715 1,776 1,897 1,1000 control}
{14 1,24 1,33 1,35 1,89 1,94 1,97 1,104 1,376 1}
{1 1,2 1,4 1,10 1,12 1,25 1,29 1,32 1,33 1,36 1,38 1,55 1,113 1,149 1,159 1,160 1,178 1,245 1,303 1,685 1,715 1,1000 control}
{0 1,14 1,20 1,29 1,31 1,33 1,37 1,39 1,40 1,49 1,53 1,69 1,80 1,81 1,96 1,101 1,110 1,283 1,354 1,428 1,458 1,591 1,593 1}
{5 1,12 1,14 1,29 1,32 1,64 1,106 1,131 1,181 1,184 1,188 1,235 1,242 1,306 1,321 1,335 1,341 1,402 1,490 1,853 1,1000 control}
{4 1,14 1,15 1,33 1,38 1,43 1,53 1,62 1,92 1,93 1,102 1,103 1,164 1,204 1,213 1,249 1,348 1,366 1,405 1,497 1,498 1,659 1,660 1,693 1,696 1,826 1}
{122 1,157 1,300 1}
{32 1,43 1,66 1,102 1,157 1,172 1,173 1,253 1,418 1,419 1,675 1,676 1,684 1,912 1,914 1}
{1 1,4 1,5 1,8 1,10 1,12 1,13 1,14 1,20 1,22 1,29 1,30 1,31 1,32 1,33 1,37 1,39 1,47 1,53 1,66 1,69 1,83 1,97 1,101 1,102 1,106 1,110 1,115 1,129 1,205 1,298 1,344 1,373 1,1000 control}
{0 1,1 1,4 1,10 1,14 1,28 1,29 1,33 1,36 1,38 1,41 1,43 1,55 1,64 1,70 1,76 1,87 1,96 1,103 1,141 1,146 1,192 1,198 1,200 1,316 1,400 1,917 1,918 1,1000 control}
{0 1,2 1,4 1,7 1,11 1,12 1,14 1,16 1,17 1,19 1,21 1,26 1,28 1,33 1,35 1,38 1,41 1,43 1,44 1,57 1,58 1,59 1,66 1,70 1,71 1,79 1,82 1,88 1,91 1,94 1,97 1,102 1,113 1,128 1,152 1,156 1,162 1,187 1,715 1,1000 control}
{4 1,7 1,14 1,20 1,29 1,33 1,35 1,38 1,43 1,44 1,47 1,70 1,71 1,96 1,106 1,199 1,243 1,580 1,591 1,711 1,1000 control}
{0 1,3 1,6 1,9 1,12 1,13 1,14 1,24 1,33 1,34 1,35 1,38 1,40 1,43 1,67 1,68 1,70 1,75 1,94 1,95 1,96 1,97 1,104 1,105 1,113 1,128 1,155 1,162 1,245 1,564 1,1000 control}
{0 1,4 1,5 1,8 1,11 1,13 1,14 1,28 1,29 1,33 1,36 1,37 1,38 1,42 1,43 1,55 1,66 1,70 1,87 1,101 1,102 1,140 1,146 1,202 1,241 1,260 1,322 1,410 1,706 1,912 1,913 1,914 1,1000 control}
{1 1,7 1,8 1,12 1,13 1,14 1,20 1,22 1,24 1,29 1,30 1,31 1,32 1,33 1,35 1,37 1,39 1,40 1,46 1,48 1,53 1,54 1,66 1,68 1,69 1,77 1,85 1,86 1,89 1,94 1,96 1,97 1,101 1,104 1,110 1,114 1,131 1,135 1,154 1,180 1,181 1,279 1,310 1,355 1,422 1,439 1,454 1,485 1,490 1,702 1,708 1,824 1,1000 control}
{1 1,4 1,7 1,10 1,12 1,14 1,29 1,31 1,32 1,33 1,35 1,40 1,41 1,43 1,53 1,64 1,76 1,85 1,94 1,97 1,101 1,104 1,120 1,135 1,140 1,148 1,154 1,192 1,200 1,221 1,238 1,241 1,275 1,316 1,325 1,346 1,659 1,744 1,826 1,1000 control}
{0 1,1 1,4 1,10 1,12 1,14 1,23 1,24 1,29 1,34 1,38 1,43 1,66 1,67 1,70 1,89 1,92 1,96 1,106 1,108 1,113 1,118 1,155 1,191 1,223 1,261 1,451 1,479 1,706 1,1000 control}
{29 1,61 1,169 1,417 1,434 1}
{0 1,1 1,4 1,7 1,10 1,12 1,14 1,22 1,23 1,32 1,33 1,38 1,39 1,40 1,43 1,44 1,66 1,70 1,79 1,93 1,95 1,105 1,108 1,113 1,147 1,151 1,158 1,159 1,160 1,223 1,240 1,301 1,302 1,370 1,715 1,826 1,1000 control}
{0 1,1 1,3 1,4 1,6 1,7 1,9 1,10 1,11 1,12 1,14 1,23 1,29 1,32 1,33 1,35 1,36 1,38 1,40 1,43 1,46 1,55 1,70 1,71 1,85 1,88 1,91 1,94 1,95 1,97 1,102 1,103 1,104 1,105 1,147 1,154 1,159 1,160 1,202 1,221 1,260 1,412 1,460 1,496 1,581 1,641 1,682 1,706 1,768 1,1000 control}
{7 1,11 1,14 1,23 1,32 1,33 1,36 1,38 1,43 1,54 1,55 1,70 1,102 1,127 1,133 1,141 1,144 1,163 1,180 1,185 1,224 1,239 1,248 1,256 1,394 1,407 1,455 1,500 1,532 1,620 1,768 1,808 1,812 1,972 1,1000 control}
{14 1,33 1,49 1,92 1,96 1,99 1,101 1,103 1,113 1,317 1,329 1,436 1,447 1,492 1,711 1,808 1,812 1,939 1}
{15 1,32 1,33 1,38 1,43 1,50 1,74 1,99 1,113 1,125 1,150 1,169 1,210 1,216 1,267 1,297 1,320 1,433 1,447 1,492 1,494 1,506 1,593 1,684 1,685 1,715 1,972 1}
{4 1,14 1,32 1,33 1,62 1,96 1,102 1,103 1,124 1,234 1,388 1,453 1,581 1,983 1}
{1 1,2 1,3 1,4 1,5 1,8 1,10 1,12 1,14 1,23 1,25 1,26 1,27 1,33 1,35 1,40 1,41 1,51 1,60 1,65 1,66 1,72 1,78 1,83 1,89 1,94 1,95 1,97 1,111 1,147 1,149 1,153 1,219 1,254 1,273 1,293 1,340 1,342 1,397 1,478 1,505 1,508 1,554 1,1000 control}
{14 1,102 1,113 1,172 1,267 1,277 1,296 1,315 1,418 1,419 1,433 1,480 1,502 1,639 1,641 1,643 1,651 1,652 1,653 1,656 1,657 1,658 1,661 1,664 1,665 1,666 1,672 1,675 1,676 1,677 1,680 1,682 1,684 1,685 1,686 1,687 1,688 1,692 1,694 1,695 1,697 1,698 1,699 1,700 1,701 1,702 1,703 1,704 1,705 1,709 1,710 1,711 1,712 1,713 1,715 1,716 1,717 1,722 1,726 1}
{103 1,143 1,430 1,482 1,684 1,685 1}
{0 1,14 1,24 1,31 1,32 1,39 1,40 1,53 1,66 1,69 1,95 1,102 1,105 1,145 1,147 1,217 1,221 1,225 1,248 1,503 1,706 1,1000 control}
{0 1,1 1,3 1,7 1,13 1,14 1,25 1,29 1,36 1,37 1,38 1,42 1,43 1,44 1,46 1,52 1,55 1,65 1,70 1,101 1,108 1,113 1,195 1,199 1,243 1,260 1,306 1,307 1,441 1,554 1,685 1,715 1,1000 control}
{4 1,29 1,32 1,38 1,49 1,102 1,161 1,204 1,338 1,395 1,696 1,706 1}
{0 1,4 1,7 1,14 1,32 1,33 1,43 1,49 1,55 1,85 1,92 1,106 1,112 1,258 1,417 1,427 1,428 1,474 1,477 1,498 1,641 1,676 1,686 1,706 1,768 1,972 1}
{13 1,14 1,33 1,37 1,45 1,50 1,54 1,90 1,96 1,98 1,101 1,145 1,237 1,393 1,398 1,409 1}
{4 1,12 1,15 1,33 1,71 1,74 1,88 1,91 1,102 1,121 1,308 1}
{15 1,29 1,32 1,56 1,74 1,102 1,182 1,215 1,388 1,446 1,462 1,665 1,672 1}
{12 1,14 1,33 1,97 1,150 1,326 1,449 1}
{0 1,2 1,3 1,6 1,7 1,9 1,11 1,13 1,14 1,20 1,29 1,30 1,32 1,36 1,37 1,38 1,43 1,47 1,48 1,51 1,55 1,57 1,66 1,70 1,85 1,86 1,101 1,102 1,106 1,153 1,163 1,171 1,174 1,176 1,186 1,190 1,196 1,198 1,201 1,207 1,220 1,232 1,236 1,248 1,256 1,269 1,284 1,323 1,334 1,351 1,400 1,407 1,411 1,486 1,489 1,659 1,747 1,775 1,812 1,815 1,963 1,965 1,1000 control}
{0 1,4 1,14 1,33 1,38 1,43 1,70 1,93 1,100 1,108 1,111 1,134 1,159 1,160 1,319 1,358 1,930 1,1000 control}
{15 1,33 1,38 1,43 1,103 1,137 1,206 1,247 1,294 1,295 1,414 1,432 1,542 1,972 1}
{14 1,102 1,317 1,476 1,566 1,601 1,665 1,666 1,677 1,682 1,919 1,930 1}
{0 1,1 1,3 1,4 1,5 1,6 1,7 1,8 1,9 1,10 1,12 1,14 1,25 1,29 1,32 1,36 1,38 1,39 1,43 1,44 1,45 1,47 1,52 1,54 1,55 1,63 1,65 1,66 1,70 1,83 1,90 1,95 1,98 1,106 1,129 1,145 1,151 1,153 1,175 1,218 1,244 1,268 1,280 1,281 1,334 1,491 1,601 1,856 1,1000 control}
{0 1,7 1,14 1,20 1,21 1,26 1,28 1,29 1,30 1,31 1,32 1,39 1,40 1,41 1,43 1,47 1,48 1,66 1,68 1,69 1,85 1,86 1,87 1,93 1,102 1,107 1,109 1,129 1,145 1,146 1,148 1,153 1,190 1,195 1,201 1,236 1,257 1,263 1,275 1,325 1,332 1,351 1,371 1,384 1,392 1,411 1,504 1,660 1,708 1,747 1,897 1,899 1,938 1,1000 control}
{0 1,12 1,14 1,38 1,43 1,66 1,70 1,102 1,914 1,930 1}
{3 1,15 1,32 1,103 1,137 1,366 1,405 1,414 1,511 1,512 1,515 1,516 1,518 1,520 1,522 1,527 1,530 1,531 1,533 1,537 1,539 1,542 1,546 1,549 1,550 1,551 1,554 1,558 1,561 1,565 1,566 1,569 1,571 1,572 1,573 1,576 1,577 1,579 1,581 1,599 1,602 1,605 1,606 1,607 1,609 1,610 1,611 1,612 1,615 1,619 1,622 1,624 1,625 1,632 1,635 1,636 1,637 1,729 1,731 1,732 1,736 1,738 1,741 1,743 1,744 1,748 1,749 1,751 1,752 1,758 1,762 1,763 1,764 1,766 1,769 1,770 1,771 1,772 1,773 1,774 1,796 1,800 1}
{1 1,3 1,4 1,7 1,10 1,11 1,13 1,14 1,16 1,17 1,18 1,29 1,33 1,38 1,43 1,46 1,53 1,54 1,66 1,70 1,85 1,97 1,102 1,109 1,120 1,132 1,159 1,160 1,163 1,175 1,179 1,180 1,183 1,246 1,256 1,346 1,347 1,401 1,407 1,416 1,448 1,491 1,660 1,706 1,914 1,1000 control}
{0 1,4 1,12 1,20 1,23 1,29 1,30 1,48 1,66 1,80 1,95 1,108 1,153 1,158 1,264 1,271 1,283 1,330 1,477 1,826 1}
{14 1,15 1,32 1,38 1,40 1,43 1,50 1,53 1,62 1,70 1,81 1,84 1,92 1,95 1,102 1,113 1,117 1,123 1,147 1,153 1,157 1,161 1,164 1,172 1,177 1,214 1,274 1,283 1,294 1,350 1,375 1,420 1,445 1,457 1,510 1,513 1,514 1,517 1,519 1,521 1,523 1,524 1,525 1,526 1,528 1,529 1,532 1,533 1,534 1,535 1,536 1,538 1,540 1,541 1,543 1,544 1,545 1,547 1,548 1,552 1,553 1,555 1,556 1,557 1,559 1,560 1,562 1,563 1,564 1,567 1,568 1,570 1,574 1,575 1,578 1,582 1,584 1,585 1,586 1,587 1,588 1,592 1,594 1,595 1,596 1,597 1,600 1,601 1,603 1,604 1,608 1,613 1,614 1,616 1,617 1,618 1,620 1,621 1,623 1,626 1,627 1,628 1,629 1,630 1,631 1,633 1,634 1,638 1,640 1,642 1,644 1,645 1,646 1,647 1,648 1,649 1,650 1,654 1,655 1,659 1,660 1,662 1,663 1,667 1,669 1,670 1,672 1,673 1,674 1,678 1,679 1,681 1,683 1,689 1,690 1,691 1,693 1,696 1,706 1,707 1,708 1,714 1,718 1,719 1,720 1,721 1,723 1,724 1,725 1,727 1,728 1,730 1,733 1,734 1,737 1,739 1,740 1,742 1,745 1,746 1,747 1,750 1,753 1,754 1,755 1,756 1,757 1,759 1,760 1,761 1,765 1,767 1,768 1,784 1,788 1,789 1,791 1,795 1,798 1,799 1,801 1,802 1,803 1,804 1,805 1,806 1,810 1,811 1,816 1,818 1,941 1}
{3 1,4 1,11 1,12 1,14 1,29 1,32 1,38 1,43 1,54 1,70 1,97 1,102 1,111 1,124 1,145 1,156 1,212 1,272 1,294 1,300 1,333 1,415 1,487 1,564 1,872 1,904 1}
{4 1,7 1,14 1,24 1,29 1,30 1,32 1,33 1,34 1,57 1,66 1,85 1,86 1,91 1,95 1,102 1,128 1,147 1,155 1,176 1,187 1,259 1,600 1,1000 control}
{1 1,4 1,7 1,10 1,11 1,14 1,23 1,33 1,35 1,36 1,37 1,38 1,40 1,43 1,45 1,54 1,55 1,66 1,70 1,85 1,93 1,94 1,97 1,98 1,101 1,102 1,104 1,107 1,113 1,116 1,130 1,149 1,154 1,156 1,158 1,193 1,199 1,243 1,252 1,340 1,342 1,429 1,468 1,504 1,715 1,782 1,912 1,913 1,914 1,972 1,1000 control}
{1 1,3 1,4 1,7 1,10 1,12 1,14 1,19 1,20 1,21 1,22 1,29 1,30 1,32 1,33 1,35 1,38 1,39 1,43 1,48 1,58 1,59 1,70 1,76 1,82 1,85 1,86 1,94 1,95 1,97 1,102 1,113 1,147 1,154 1,217 1,225 1,381 1,390 1,490 1,501 1,503 1,578 1,1000 control}
{0 1,1 1,2 1,11 1,12 1,13 1,14 1,16 1,17 1,18 1,19 1,21 1,24 1,28 1,29 1,32 1,33 1,34 1,35 1,37 1,38 1,40 1,42 1,43 1,58 1,59 1,64 1,66 1,67 1,70 1,71 1,76 1,82 1,89 1,95 1,96 1,101 1,102 1,106 1,113 1,119 1,139 1,147 1,148 1,152 1,154 1,155 1,156 1,171 1,186 1,188 1,192 1,200 1,231 1,233 1,310 1,316 1,399 1,402 1,451 1,486 1,678 1,711 1,1000 control}
{1 1,7 1,14 1,24 1,34 1,35 1,49 1,66 1,67 1,85 1,94 1,96 1,97 1,99 1,102 1,154 1,227 1,237 1,287 1,315 1,372 1,382 1,383 1,393 1}
{0 1,3 1,4 1,11 1,14 1,16 1,17 1,18 1,19 1,21 1,23 1,29 1,32 1,33 1,38 1,43 1,53 1,57 1,70 1,96 1,100 1,102 1,103 1,112 1,113 1,145 1,150 1,152 1,153 1,156 1,158 1,167 1,183 1,203 1,209 1,223 1,695 1,1000 control}
{0 1,12 1,14 1,24 1,29 1,34 1,43 1,67 1,93 1,96 1,100 1,102 1,112 1,195 1,396 1,422 1,439 1,454 1,471 1,1000 control}
{0 1,1 1,3 1,4 1,6 1,9 1,10 1,12 1,13 1,14 1,19 1,21 1,32 1,37 1,40 1,42 1,43 1,46 1,53 1,66 1,77 1,95 1,101 1,102 1,112 1,113 1,119 1,130 1,134 1,139 1,147 1,152 1,153 1,156 1,322 1,337 1,390 1,396 1,423 1,464 1,471 1,475 1,747 1,815 1,824 1,1000 control}
{1 1,4 1,10 1,12 1,14 1,22 1,29 1,32 1,39 1,50 1,102 1,103 1,277 1,744 1,826 1}
{11 1,14 1,36 1,38 1,43 1,53 1,55 1,70 1,99 1,102 1,103 1,143 1,145 1,150 1,157 1,251 1,297 1,299 1,311 1,408 1,481 1,506 1,686 1,812 1,913 1}
{4 1,12 1,20 1,29 1,77 1,110 1,130 1,145 1,185 1,846 1,1000 control}
{31 1,33 1,49 1,61 1,81 1,102 1,117 1,123 1,150 1,182 1,214 1,215 1,274 1,289 1,350 1,425 1,438 1,494 1,758 1,929 1,997 1}
{14 1,33 1,36 1,38 1,43 1,50 1,55 1,66 1,70 1,102 1,103 1,145 1,148 1,157 1,166 1,212 1,227 1,297 1,299 1,313 1,333 1,349 1,360 1,375 1,391 1,443 1,467 1,547 1,689 1,757 1,983 1,988 1}
{0 1,1 1,4 1,7 1,10 1,13 1,14 1,16 1,17 1,18 1,29 1,30 1,32 1,33 1,37 1,38 1,42 1,44 1,46 1,66 1,71 1,86 1,88 1,91 1,101 1,102 1,145 1,171 1,186 1,197 1,312 1,369 1,421 1,452 1,486 1,542 1,796 1,919 1,1000 control}
{0 1,1 1,2 1,3 1,4 1,6 1,7 1,9 1,10 1,12 1,13 1,16 1,17 1,18 1,23 1,25 1,29 1,33 1,35 1,38 1,42 1,43 1,51 1,53 1,66 1,70 1,85 1,95 1,96 1,102 1,107 1,111 1,132 1,146 1,147 1,153 1,154 1,158 1,190 1,196 1,197 1,201 1,207 1,220 1,399 1,478 1,483 1,484 1,485 1,488 1,489 1,505 1,508 1,509 1,824 1,978 1,983 1,1000 control}
{0 1,4 1,12 1,28 1,49 1,56 1,87 1,92 1,113 1,146 1,212 1,247 1,386 1,706 1,715 1,782 1}
{0 1,7 1,43 1,85 1,90 1,95 1,98 1,102 1,145 1,146 1,147 1,213 1,289 1,659 1,706 1,779 1,897 1}
{12 1,14 1,29 1,33 1,35 1,38 1,71 1,94 1,95 1,97 1,104 1,147 1,364 1,459 1,600 1,930 1,977 1}
{1 1,4 1,10 1,25 1,41 1,50 1,172 1,177 1,258 1,408 1,418 1,419 1,428 1,438 1,442 1,444 1,447 1,492 1,493 1,499 1}
{4 1,7 1,14 1,29 1,30 1,31 1,32 1,37 1,40 1,53 1,85 1,86 1,101 1,111 1,251 1,665 1,672 1,706 1}
{7 1,12 1,15 1,30 1,32 1,39 1,66 1,68 1,85 1,86 1,98 1,102 1,226 1,277 1,368 1,377 1,391 1,437 1,438 1,474 1,601 1,685 1,706 1,711 1}
{0 1,2 1,7 1,12 1,14 1,33 1,35 1,41 1,44 1,71 1,94 1,96 1,97 1,104 1,111 1,223 1,273 1,288 1,293 1,303 1,322 1,484 1,580 1,591 1,684 1,1000 control}
{1 1,4 1,10 1,40 1,49 1,80 1,95 1,105 1,147 1,271 1,296 1,405 1,458 1,480 1,487 1,498 1}
{29 1,32 1,43 1,56 1,66 1,89 1,95 1,101 1,102 1,147 1,166 1,222 1,274 1,330 1,446 1,467 1,542 1,776 1,973 1,974 1,975 1,976 1,977 1,978 1,979 1,981 1,982 1,983 1,984 1,985 1,986 1,987 1,988 1,992 1,994 1,995 1,996 1,997 1,998 1,999 1}
{0 1,1 1,2 1,3 1,4 1,6 1,8 1,9 1,10 1,12 1,14 1,23 1,31 1,42 1,43 1,46 1,47 1,53 1,66 1,93 1,97 1,100 1,102 1,103 1,106 1,107 1,109 1,111 1,112 1,119 1,131 1,135 1,142 1,144 1,149 1,158 1,181 1,198 1,219 1,233 1,239 1,246 1,318 1,339 1,356 1,374 1,406 1,441 1,448 1,641 1,826 1,898 1,918 1,1000 control}
{1 1,12 1,14 1,22 1,29 1,32 1,39 1,66 1,101 1,102 1,363 1,495 1}
{0 1,11 1,12 1,14 1,19 1,20 1,21 1,29 1,32 1,33 1,36 1,38 1,43 1,55 1,70 1,96 1,102 1,108 1,110 1,111 1,113 1,144 1,239 1,286 1,301 1,302 1,319 1,500 1,591 1,913 1,1000 control}
{0 1,3 1,6 1,9 1,14 1,21 1,29 1,32 1,35 1,38 1,43 1,46 1,70 1,92 1,100 1,102 1,107 1,547 1,897 1,898 1,899 1,900 1,901 1,902 1,903 1,904 1,905 1,906 1,907 1,908 1}
{7 1,71 1,85 1,92 1,125 1,210 1,229 1,320 1,327 1,364 1,426 1,435 1,459 1,472 1}
{12 1,29 1,32 1,35 1,66 1,92 1,94 1,95 1,97 1,104 1,113 1,147 1,150 1,154 1,308 1,315 1,338 1,395 1,481 1,502 1,705 1,711 1,722 1,744 1,801 1,978 1}
{0 1,1 1,3 1,5 1,6 1,8 1,9 1,11 1,12 1,14 1,19 1,21 1,28 1,32 1,33 1,36 1,38 1,43 1,55 1,70 1,87 1,93 1,95 1,102 1,109 1,113 1,126 1,141 1,146 1,147 1,165 1,178 1,183 1,228 1,288 1,319 1,345 1,460 1,913 1,1000 control}
{0 1,1 1,4 1,7 1,10 1,11 1,12 1,14 1,20 1,22 1,28 1,29 1,30 1,33 1,35 1,36 1,38 1,39 1,43 1,48 1,52 1,55 1,63 1,65 1,66 1,68 1,70 1,71 1,85 1,86 1,94 1,95 1,96 1,97 1,102 1,147 1,151 1,154 1,254 1,352 1,580 1,591 1,872 1,1000 control}
{0 1,1 1,2 1,4 1,10 1,11 1,14 1,15 1,22 1,24 1,29 1,30 1,32 1,34 1,35 1,36 1,38 1,39 1,43 1,51 1,55 1,66 1,67 1,70 1,73 1,89 1,93 1,94 1,96 1,97 1,102 1,104 1,106 1,108 1,113 1,155 1,270 1,273 1,293 1,362 1,793 1,1000 control}
{14 1,33 1,113 1,287 1,336 1,357 1,368 1,593 1}
{14 1,20 1,29 1,31 1,33 1,53 1,96 1,97 1,102 1,112 1,159 1,160 1,326 1,449 1,549 1,696 1}
{36 1,38 1,43 1,55 1,66 1,70 1,150 1,229 1,278 1,282 1,295 1,437 1,512 1,638 1,914 1}
{1 1,4 1,7 1,10 1,11 1,14 1,22 1,29 1,31 1,32 1,33 1,36 1,37 1,38 1,39 1,42 1,43 1,44 1,52 1,53 1,55 1,65 1,66 1,69 1,70 1,91 1,101 1,102 1,103 1,285 1,324 1,1000 control}
{14 1,39 1,93 1,357 1,375 1,431 1,434 1,497 1,601 1}
{1 1,4 1,7 1,10 1,20 1,22 1,30 1,32 1,33 1,38 1,39 1,40 1,43 1,48 1,70 1,71 1,85 1,86 1,88 1,95 1,102 1,110 1,147 1,403 1,404 1,483 1,566 1,1000 control}
{4 1,12 1,14 1,37 1,101 1,113 1,601 1,684 1,685 1,715 1}
{1 1,4 1,10 1,13 1,14 1,32 1,33 1,35 1,37 1,38 1,66 1,71 1,94 1,96 1,97 1,101 1,104 1,118 1,140 1,154 1,241 1,286 1,370 1,580 1,591 1,684 1,826 1,1000 control}
{7 1,33 1,71 1,96 1,99 1,102 1,113 1,226 1,278 1,282 1,445 1,465 1,474 1,482 1,580 1,583 1,589 1,590 1,591 1,593 1,598 1}
{92 1,251 1,465 1,768 1}
{15 1,49 1,99 1,145 1,168 1,169 1,215 1,216 1,227 1,229 1,258 1,276 1}
{1 1,4 1,7 1,10 1,12 1,14 1,15 1,22 1,33 1,37 1,39 1,40 1,44 1,50 1,65 1,66 1,80 1,85 1,95 1,96 1,101 1,102 1,147 1,151 1,182 1,237 1,271 1,313 1,363 1,377 1,387 1,442 1,444 1,493 1,499 1,693 1,696 1,706 1,768 1}
{0 1,4 1,11 1,12 1,16 1,17 1,18 1,19 1,21 1,29 1,32 1,38 1,43 1,70 1,102 1,108 1,113 1,126 1,132 1,203 1,228 1,246 1,345 1,672 1,897 1,899 1,983 1,1000 control}
