# Supplementary material for: Predicting probable Alzheimer’s disease using linguistic deficits and biomarkers
Source: BMC Bioinformatics. 2017 Jan 14;18:34. doi: 10.1186/s12859-016-1456-0 (PMC5237556; doi:10.1186/s12859-016-1456-0)
Supplement: Additional file 1 — Machine Learning files for all the models presented in our results, including baseline models. These files contain the transformed linguistic features from the DementiaBank dataset for both disease and control groups combined. The files appear in the WEKA Attribute-Relation File Format (ARFF). (ZIP 78.5 kb) [file 12859_2016_1456_MOESM1_ESM.zip › Machine learning files/ARFFs/Validation Set and param settings/Dev-AD-Control-40-diff-files-Orimaye2015-top1000.arff]

@relation 'Dev-AD-Control-40-diff-files-All-with-Roark-weka.filters.unsupervised.attribute.Remove-R1,25-31-weka.filters.supervised.attribute.AttributeSelection-Eweka.attributeSelection.InfoGainAttributeEval-Sweka.attributeSelection.Ranker -T -1.7976931348623157E308 -N 1000-weka.filters.supervised.attribute.AttributeSelection-Eweka.attributeSelection.InfoGainAttributeEval-Sweka.attributeSelection.Ranker -T -1.7976931348623157E308 -N 1000-weka.filters.supervised.attribute.AttributeSelection-Eweka.attributeSelection.InfoGainAttributeEval-Sweka.attributeSelection.Ranker -T -1.7976931348623157E308 -N 1000-weka.filters.supervised.attribute.AttributeSelection-Eweka.attributeSelection.InfoGainAttributeEval-Sweka.attributeSelection.Ranker -T -1.7976931348623157E308 -N 1000'

@attribute NumWordErrors numeric
@attribute NumIncompleteWords numeric
@attribute Revision numeric
@attribute 'na going' numeric
@attribute 'gon na going' numeric
@attribute 'na going to' numeric
@attribute 'gon na' numeric
@attribute ReducedSentences numeric
@attribute 'reaching for' numeric
@attribute 'reaching for a' numeric
@attribute 'a cookie' numeric
@attribute AvrPredSentence numeric
@attribute Repetition numeric
@attribute 'for a' numeric
@attribute 's gon na' numeric
@attribute 's gon' numeric
@attribute 'going to' numeric
@attribute 'girl is reaching' numeric
@attribute 'the sink' numeric
@attribute 's all I' numeric
@attribute 'water is running' numeric
@attribute 'the dishes and' numeric
@attribute 'did nt' numeric
@attribute 'all I' numeric
@attribute 'is reaching' numeric
@attribute 'he s gon' numeric
@attribute 'to get' numeric
@attribute 'stool is' numeric
@attribute 'if he' numeric
@attribute 's taking' numeric
@attribute 's he' numeric
@attribute 'a little boy' numeric
@attribute 's handing' numeric
@attribute 'nt hear' numeric
@attribute 'the wind' numeric
@attribute 's reaching for' numeric
@attribute 'dishes and' numeric
@attribute 'is running' numeric
@attribute 'the stool is' numeric
@attribute 'that s' numeric
@attribute 'the young' numeric
@attribute 'falling off of' numeric
@attribute 'the open' numeric
@attribute 'a kid' numeric
@attribute 'the on' numeric
@attribute 'on the on' numeric
@attribute 'off a stool' numeric
@attribute 'dishes but' numeric
@attribute 'he s handing' numeric
@attribute 'open window' numeric
@attribute 'cookie out' numeric
@attribute 'as I' numeric
@attribute 'trying to get' numeric
@attribute 'get a' numeric
@attribute 'waiting for' numeric
@attribute 'um there' numeric
@attribute 'sitting on' numeric
@attribute 'on this' numeric
@attribute 'about to fall' numeric
@attribute 'cookie out of' numeric
@attribute 's just' numeric
@attribute 'overflowing gram' numeric
@attribute 'and then' numeric
@attribute 'nt get' numeric
@attribute 'nt tell' numeric
@attribute 'cookie to' numeric
@attribute 'off a' numeric
@attribute 'that s all' numeric
@attribute 'onto the' numeric
@attribute 'uh I' numeric
@attribute 's taking cookies' numeric
@attribute 'the on the' numeric
@attribute 'mother s standing' numeric
@attribute 'uh the window' numeric
@attribute 'uh stool' numeric
@attribute 'how many' numeric
@attribute 'another one' numeric
@attribute 'nt seem' numeric
@attribute 'chair stool sr' numeric
@attribute 'well there s' numeric
@attribute 'um the mother' numeric
@attribute 'little boy has' numeric
@attribute 'is reaching up' numeric
@attribute 'the water run' numeric
@attribute 'this side' numeric
@attribute 'get hurt' numeric
@attribute 'um there s' numeric
@attribute 'seems to' numeric
@attribute 'think she' numeric
@attribute 'that she' numeric
@attribute 'it there' numeric
@attribute 'does nt seem' numeric
@attribute 'doing the dishes' numeric
@attribute 'coming down' numeric
@attribute 'stealing cookies' numeric
@attribute 'fall on the' numeric
@attribute 'the faucet' numeric
@attribute 'are sitting' numeric
@attribute 'uh and' numeric
@attribute 'is in' numeric
@attribute 'washing dishes and' numeric
@attribute 'action that' numeric
@attribute 'sitting on the' numeric
@attribute 'to to' numeric
@attribute 'the water in' numeric
@attribute 'lid is' numeric
@attribute 'I did' numeric
@attribute 'falling off a' numeric
@attribute 'to fall on' numeric
@attribute 'a stool and' numeric
@attribute 'dishes but the' numeric
@attribute 'supposed to' numeric
@attribute 'to get a' numeric
@attribute 'window and' numeric
@attribute 'falling down' numeric
@attribute 'out over the' numeric
@attribute 'well there' numeric
@attribute 'seems to be' numeric
@attribute 'up at' numeric
@attribute 's a kid' numeric
@attribute 'going to get' numeric
@attribute 'water run' numeric
@attribute 'little girl she' numeric
@attribute 'I did nt' numeric
@attribute 'a cookie to' numeric
@attribute 'cookies from the' numeric
@attribute 'out over' numeric
@attribute 'an apron' numeric
@attribute 'from the cookie' numeric
@attribute 'the door' numeric
@attribute 'girl she s' numeric
@attribute 'dishes on the' numeric
@attribute 'hm I do' numeric
@attribute 'that s what' numeric
@attribute 'fall on' numeric
@attribute 'seem to' numeric
@attribute 'getting into' numeric
@attribute 'in the water' numeric
@attribute 'that all' numeric
@attribute 'water on the' numeric
@attribute 'I just' numeric
@attribute 'the sister' numeric
@attribute 'a cookie out' numeric
@attribute 'if that' numeric
@attribute 'nt seem to' numeric
@attribute 'which is' numeric
@attribute 'open and' numeric
@attribute 'mother is uh' numeric
@attribute 'the lid is' numeric
@attribute 'the window and' numeric
@attribute 'up the' numeric
@attribute 'girl she' numeric
@attribute 'think she s' numeric
@attribute 'it s gon' numeric
@attribute 'for a cookie' numeric
@attribute 'is running out' numeric
@attribute 'over here' numeric
@attribute 'water in' numeric
@attribute 'over there' numeric
@attribute 'are sitting on' numeric
@attribute 'what do' numeric
@attribute 'dishes on' numeric
@attribute 'got a' numeric
@attribute 'is getting the' numeric
@attribute 'there gram' numeric
@attribute 'the water running' numeric
@attribute 'getting into the' numeric
@attribute 'kind of a' numeric
@attribute 'some kind of' numeric
@attribute 'throwing something it' numeric
@attribute 'here she s' numeric
@attribute 's got some' numeric
@attribute 'okay she s' numeric
@attribute 'and here she' numeric
@attribute 'stick I would' numeric
@attribute 'mention this other' numeric
@attribute 'of a stick' numeric
@attribute 'something it looks' numeric
@attribute 'overflowing onto the' numeric
@attribute 'did we mention' numeric
@attribute 'cookies and giving' numeric
@attribute 'she s catching' numeric
@attribute 'I would say' numeric
@attribute 'got some kind' numeric
@attribute 'we mention this' numeric
@attribute 'is throwing something' numeric
@attribute 'this side here' numeric
@attribute 'a stick I' numeric
@attribute 'here or go' numeric
@attribute 'stealing cookies and' numeric
@attribute 'catching the a' numeric
@attribute 'partially gon na' numeric
@attribute 'I still stay' numeric
@attribute 'going to fall' numeric
@attribute 'make them alike' numeric
@attribute 'boy is stealing' numeric
@attribute 'still stay on' numeric
@attribute 'should I still' numeric
@attribute 's catching the' numeric
@attribute 'the a ball' numeric
@attribute 'stay on this' numeric
@attribute 'on this side' numeric
@attribute 'did did we' numeric
@attribute 'on this table' numeric
@attribute 'side here or' numeric
@attribute 'or go over' numeric
@attribute 'and giving it' numeric
@attribute 'down to his' numeric
@attribute 'to his friend' numeric
@attribute 'then here s' numeric
@attribute 'cookies and waiting' numeric
@attribute 'something like that' numeric
@attribute 'got some sticks' numeric
@attribute 'guess she s' numeric
@attribute 'hand handing it' numeric
@attribute 'it down to' numeric
@attribute 'and then here' numeric
@attribute 'good cookies and' numeric
@attribute 'waiting for them' numeric
@attribute 'and waiting for' numeric
@attribute 'those good cookies' numeric
@attribute 'is overflowing onto' numeric
@attribute 'but this little' numeric
@attribute 'does nt make' numeric
@attribute 'them to come' numeric
@attribute 'to come to' numeric
@attribute 'come to her' numeric
@attribute 's falling off' numeric
@attribute 'at those good' numeric
@attribute 'uh partially gon' numeric
@attribute 'uh the little' numeric
@attribute 'he s uh' numeric
@attribute 'or something like' numeric
@attribute 'ball or something' numeric
@attribute 's uh partially' numeric
@attribute 'his friend or' numeric
@attribute 'it to his' numeric
@attribute 'giving it to' numeric
@attribute 'well the uh' numeric
@attribute 'catching the ball' numeric
@attribute 'and here s' numeric
@attribute 's a boy' numeric
@attribute 'here s a' numeric
@attribute 'this other person' numeric
@attribute 'is stealing cookies' numeric
@attribute 'like he s' numeric
@attribute 'the ball or' numeric
@attribute 'looks like he' numeric
@attribute 'his sister is' numeric
@attribute 'sink s running' numeric
@attribute 'he s catching' numeric
@attribute 'leaving the sink' numeric
@attribute 'sink run over' numeric
@attribute 'she s um' numeric
@attribute 'a smile on' numeric
@attribute 'smile on her' numeric
@attribute 'she is throwing' numeric
@attribute 'run over and' numeric
@attribute 'eel she is' numeric
@attribute 'has a smile' numeric
@attribute 'puddle and has' numeric
@attribute 'um w x' numeric
@attribute 'attention because she' numeric
@attribute 's um w' numeric
@attribute 'and has a' numeric
@attribute 'w x 3' numeric
@attribute 'a puddle and' numeric
@attribute 'and this one' numeric
@attribute 'this one he' numeric
@attribute 'uh eel she' numeric
@attribute 'over and it' numeric
@attribute 'x 3 washing' numeric
@attribute 'in it and' numeric
@attribute 'the sink run' numeric
@attribute 'it s spilling' numeric
@attribute 'it and does' numeric
@attribute 'and does nt' numeric
@attribute 'standing in it' numeric
@attribute 's standing in' numeric
@attribute 'help him so' numeric
@attribute 'one he s' numeric
@attribute 'up at those' numeric
@attribute 'all over the' numeric
@attribute 'paying attention because' numeric
@attribute 'uh leaving the' numeric
@attribute 's spilling all' numeric
@attribute 'spilling all over' numeric
@attribute 'she s uh' numeric
@attribute 'drying the dishes' numeric
@attribute 'not paying attention' numeric
@attribute 's uh leaving' numeric
@attribute 'in a puddle' numeric
@attribute 'off of the' numeric
@attribute 'and a boy' numeric
@attribute 'a girl and' numeric
@attribute 'girl and a' numeric
@attribute 'and the boy' numeric
@attribute 'nt make them' numeric
@attribute 'a boy and' numeric
@attribute 'look at it' numeric
@attribute 'boy s in' numeric
@attribute 's trying to' numeric
@attribute 'the cupboard cookie' numeric
@attribute 'get up in' numeric
@attribute 'that s it' numeric
@attribute 'lawn at' numeric
@attribute 'I guess that' numeric
@attribute 'th that does' numeric
@attribute 'guess that s' numeric
@attribute 'up in the' numeric
@attribute 'that does nt' numeric
@attribute 'the boy s' numeric
@attribute 'in the cupboard' numeric
@attribute 'is telling him' numeric
@attribute 'uh the water' numeric
@attribute 'and uh the' numeric
@attribute 'can I look' numeric
@attribute 'floor and she' numeric
@attribute 'standing in a' numeric
@attribute 'at it and' numeric
@attribute 'him to be' numeric
@attribute 'telling him to' numeric
@attribute 'mother is washing' numeric
@attribute 'water is overflowing' numeric
@attribute 'onto the floor' numeric
@attribute 'I look at' numeric
@attribute 'the water is' numeric
@attribute 'the floor and' numeric
@attribute 'he s trying' numeric
@attribute 'sister is telling' numeric
@attribute 'it and tell' numeric
@attribute 'to get up' numeric
@attribute 's a girl' numeric
@attribute 'do something to' numeric
@attribute 'I mean she' numeric
@attribute 'see he has' numeric
@attribute 'did nt hear' numeric
@attribute 'cookie in his' numeric
@attribute 'youknow looking up' numeric
@attribute 'boy in the' numeric
@attribute 'what s what' numeric
@attribute 'she did nt' numeric
@attribute 'in the cookie' numeric
@attribute 'okay I see' numeric
@attribute 'I see he' numeric
@attribute 'see this if' numeric
@attribute 'in her mind' numeric
@attribute 'this if she' numeric
@attribute 'if she did' numeric
@attribute 'her mind because' numeric
@attribute 'got something in' numeric
@attribute 'because certainly she' numeric
@attribute 'mind because certainly' numeric
@attribute 'see a boy' numeric
@attribute 'I see a' numeric
@attribute 'something in her' numeric
@attribute 'for this good' numeric
@attribute 'to to help' numeric
@attribute 'she s smiling' numeric
@attribute 'she d see' numeric
@attribute 'nt know which' numeric
@attribute 'are what s' numeric
@attribute 'what are what' numeric
@attribute 'I think if' numeric
@attribute 'something to to' numeric
@attribute 'ready for this' numeric
@attribute 'way it is' numeric
@attribute 'in her mouth' numeric
@attribute 'which way it' numeric
@attribute 'know which way' numeric
@attribute 'because she s' numeric
@attribute 'think if she' numeric
@attribute 'for the little' numeric
@attribute 'is for the' numeric
@attribute 'it is for' numeric
@attribute 'certainly she d' numeric
@attribute 'd grab it' numeric
@attribute 'him youknow looking' numeric
@attribute 'what are we' numeric
@attribute 'or laughs or' numeric
@attribute 'stool and he' numeric
@attribute 'she s got' numeric
@attribute 'a boy in' numeric
@attribute 'standing on a' numeric
@attribute 's about to' numeric
@attribute 'a three legged' numeric
@attribute 'three legged stool' numeric
@attribute 'know Karen that' numeric
@attribute 'or she s' numeric
@attribute 'laughs or she' numeric
@attribute 'going to have' numeric
@attribute 'are we going' numeric
@attribute 'we going to' numeric
@attribute 's what are' numeric
@attribute 'to have for' numeric
@attribute 'legged stool and' numeric
@attribute 'has the lid' numeric
@attribute 'that three legged' numeric
@attribute 'he has one' numeric
@attribute 'I see that' numeric
@attribute 'on a three' numeric
@attribute 'he has the' numeric
@attribute 'depart from that' numeric
@attribute 'he is standing' numeric
@attribute 'see that he' numeric
@attribute 'from that three' numeric
@attribute 'has one cookie' numeric
@attribute 'one cookie in' numeric
@attribute 'd see this' numeric
@attribute 'that he is' numeric
@attribute 'about to depart' numeric
@attribute 'his hand handing' numeric
@attribute 'is standing on' numeric
@attribute 'in his hand' numeric
@attribute 'he s about' numeric
@attribute 's got something' numeric
@attribute 'if she saw' numeric
@attribute 'to depart from' numeric
@attribute 'you mean how' numeric
@attribute 'know what it' numeric
@attribute 's thinking something' numeric
@attribute 'thinking something else' numeric
@attribute 'and uh I' numeric
@attribute 'the uh chair' numeric
@attribute 'know whether the' numeric
@attribute 'whether the mother' numeric
@attribute 'something else I' numeric
@attribute 'to be good' numeric
@attribute 'uh I m' numeric
@attribute 'sure what it' numeric
@attribute 'm not quite' numeric
@attribute 'she saw him' numeric
@attribute 'I m not' numeric
@attribute 'not quite sure' numeric
@attribute 'that it s' numeric
@attribute 'I think it' numeric
@attribute 'finger in her' numeric
@attribute 'she s thinking' numeric
@attribute 'quite sure what' numeric
@attribute 'to help him' numeric
@attribute 'she d grab' numeric
@attribute 'at him youknow' numeric
@attribute 'is wet yet' numeric
@attribute 'the mother knows' numeric
@attribute 'but she s' numeric
@attribute 's just looking' numeric
@attribute 'grab it or' numeric
@attribute 'mean she d' numeric
@attribute 'this little finger' numeric
@attribute 'would nt get' numeric
@attribute 'just looking up' numeric
@attribute 'up at him' numeric
@attribute 'looking up at' numeric
@attribute 'handing it down' numeric
@attribute 'this is wet' numeric
@attribute 'little finger in' numeric
@attribute 'mother knows this' numeric
@attribute 'knows this is' numeric
@attribute 'means that it' numeric
@attribute 'it means that' numeric
@attribute 'him so he' numeric
@attribute 'he would nt' numeric
@attribute 'to her mouth' numeric
@attribute 's just not' numeric
@attribute 'going to be' numeric
@attribute 'knows that he' numeric
@attribute 'making her mouth' numeric
@attribute 'and she knows' numeric
@attribute 'to be tipping' numeric
@attribute 'that he s' numeric
@attribute 'her mouth get' numeric
@attribute 'him falling over' numeric
@attribute 'finger to her' numeric
@attribute 'over she d' numeric
@attribute 'mouth get ready' numeric
@attribute 'd do something' numeric
@attribute 'get ready for' numeric
@attribute 'she d do' numeric
@attribute 'saw him falling' numeric
@attribute 'she knows that' numeric
@attribute 'falling over she' numeric
@attribute 'she has a' numeric
@attribute 'or maybe she' numeric
@attribute 'it looks like' numeric
@attribute 'looks like to' numeric
@attribute 'she s just' numeric
@attribute 'a finger to' numeric
@attribute 'maybe she s' numeric
@attribute 'so he would' numeric
@attribute 'not noticing it' numeric
@attribute 'for them to' numeric
@attribute 'think it means' numeric
@attribute 'has a finger' numeric
@attribute 'be tipping over' numeric
@attribute 'over it looks' numeric
@attribute 'tipping over it' numeric
@attribute 'noticing it and' numeric
@attribute 'just not noticing' numeric
@attribute 'and making her' numeric
@attribute 'does nt know' numeric
@attribute 'she s standing' numeric
@attribute 'and she must' numeric
@attribute 'ladder stool' numeric
@attribute 'fall with' numeric
@attribute 'spigot run' numeric
@attribute 'lid tpldu' numeric
@attribute 'the ladder' numeric
@attribute 'stool gon' numeric
@attribute 'run laughs' numeric
@attribute 'three pieces' numeric
@attribute 'over gram' numeric
@attribute 'and you' numeric
@attribute 'window it' numeric
@attribute 'tpldu toppled' numeric
@attribute 'toppled pn' numeric
@attribute 'laughs over' numeric
@attribute 'curtains in' numeric
@attribute 'the wrong' numeric
@attribute 'nice yard' numeric
@attribute 'on gram' numeric
@attribute 'eat on' numeric
@attribute 'fall off the' numeric
@attribute 'helping him' numeric
@attribute 'a nice' numeric
@attribute 'of to' numeric
@attribute 'of laughs' numeric
@attribute 'yard out' numeric
@attribute 'and curtains' numeric
@attribute 'out there' numeric
@attribute 'said three' numeric
@attribute 'pieces of' numeric
@attribute 'a window' numeric
@attribute 'to eat' numeric
@attribute 'window over' numeric
@attribute 'up ask' numeric
@attribute 'ask some' numeric
@attribute 'attention to the' numeric
@attribute 'other side' numeric
@attribute 'pl chair stool' numeric
@attribute 'uh off the' numeric
@attribute 'uh sh pl' numeric
@attribute 'what about' numeric
@attribute 'off the uh' numeric
@attribute 'the uh off' numeric
@attribute 'sh pl chair' numeric
@attribute 'l the' numeric
@attribute 'the uh sh' numeric
@attribute 'stool sr he' numeric
@attribute 'lady she' numeric
@attribute 'him get' numeric
@attribute 'little lady' numeric
@attribute 'about the' numeric
@attribute 'the momma' numeric
@attribute 'what did' numeric
@attribute 'momma she' numeric
@attribute 's helping' numeric
@attribute 'uh spigot' numeric
@attribute 'uh what' numeric
@attribute 'okay uhhuh' numeric
@attribute 'did she' numeric
@attribute 'young lady' numeric
@attribute 'cookies I' numeric
@attribute 'there honey' numeric
@attribute 'the place' numeric
@attribute 'for on' numeric
@attribute 's broke' numeric
@attribute 'down gram' numeric
@attribute 'gets the' numeric
@attribute 's dishes' numeric
@attribute 'off the damn' numeric
@attribute 'broke a' numeric
@attribute 'cookies down' numeric
@attribute 'this page' numeric
@attribute 'ai nt' numeric
@attribute 'giving her' numeric
@attribute 'no cookies' numeric
@attribute 'just on' numeric
@attribute 'she broke' numeric
@attribute 'nt giving' numeric
@attribute 'oh that' numeric
@attribute 'cookie gram' numeric
@attribute 'like an' numeric
@attribute 'airplane going' numeric
@attribute 'um no' numeric
@attribute 'sounds like' numeric
@attribute 'you can' numeric
@attribute 'the first' numeric
@attribute 'hits that' numeric
@attribute 'an airplane' numeric
@attribute 'or i' numeric
@attribute 'when he' numeric
@attribute 'he hits' numeric
@attribute 'that sink' numeric
@attribute 'he gets' numeric
@attribute 'hurt when' numeric
@attribute 'over for' numeric
@attribute 'the yard' numeric
@attribute 'just what' numeric
@attribute 'there plates' numeric
@attribute 'and cups' numeric
@attribute 'out into' numeric
@attribute 'and what' numeric
@attribute 'and saucers' numeric
@attribute 'her no' numeric
@attribute 'there or' numeric
@attribute 'dishes there' numeric
@attribute 's there' numeric
@attribute 'laughs to' numeric
@attribute 'else exc' numeric
@attribute 'see out' numeric
@attribute 'she let' numeric
@attribute 'do I' numeric
@attribute 'you when' numeric
@attribute 'there something' numeric
@attribute 'run too' numeric
@attribute 'went down' numeric
@attribute 'broke broke' numeric
@attribute 'is there' numeric
@attribute 'way down' numeric
@attribute 'down there' numeric
@attribute 'something going' numeric
@attribute 'down the' numeric
@attribute 'wrong way' numeric
@attribute 'floor all' numeric
@attribute 'pn over' numeric
@attribute 'the damn plat' numeric
@attribute 'going crazy' numeric
@attribute 'standing on uh' numeric
@attribute 'um uh holding' numeric
@attribute 'is um uh' numeric
@attribute 'uh holding up' numeric
@attribute 's the sink' numeric
@attribute 'the sink is' numeric
@attribute 'little girl is' numeric
@attribute 'holding up her' numeric
@attribute 'sink is overflowing' numeric
@attribute 'is overflowing while' numeric
@attribute 'the little girl' numeric
@attribute 'on uh um' numeric
@attribute 's standing on' numeric
@attribute 'girl is um' numeric
@attribute 'her hand wanting' numeric
@attribute 'her brother who' numeric
@attribute 'it s tipping' numeric
@attribute 'I do nt' numeric
@attribute 'and I do' numeric
@attribute 'plat off the' numeric
@attribute 'the little boy' numeric
@attribute 'uh um a' numeric
@attribute 'him or what' numeric
@attribute 'and the little' numeric
@attribute 'to him her' numeric
@attribute 'up her hand' numeric
@attribute 'but uh I' numeric
@attribute 'with him or' numeric
@attribute 'going to give' numeric
@attribute 'just t the' numeric
@attribute 'give to him' numeric
@attribute 'there s the' numeric
@attribute 'wiping uh uh' numeric
@attribute 'uh k uh' numeric
@attribute 'uh a plate' numeric
@attribute 'while she s' numeric
@attribute 's a saucer' numeric
@attribute 'on the uh' numeric
@attribute 'saucer there s' numeric
@attribute 'he wants to' numeric
@attribute 'uh the uh' numeric
@attribute 'the uh the' numeric
@attribute 'a saucer there' numeric
@attribute 'uh uh k' numeric
@attribute 'k uh a' numeric
@attribute 'there s a' numeric
@attribute 's wiping uh' numeric
@attribute 'she s wiping' numeric
@attribute 'and not looking' numeric
@attribute 'wants to get' numeric
@attribute 'how much or' numeric
@attribute 'overflowing while she' numeric
@attribute 'much or just' numeric
@attribute 'a plate and' numeric
@attribute 'mean how much' numeric
@attribute 'what else you' numeric
@attribute 'or just t' numeric
@attribute 'he s standing' numeric
@attribute 'plate and not' numeric
@attribute 'little boy is' numeric
@attribute 'and it s' numeric
@attribute 'on a stool' numeric
@attribute 'cookie jar with' numeric
@attribute 'a plate saucer' numeric
@attribute 'to fall off' numeric
@attribute 'ready to fall' numeric
@attribute 'know whether he' numeric
@attribute 'get the' numeric
@attribute 'plate saucer and' numeric
@attribute 'mother s looking' numeric
@attribute 'a plate there' numeric
@attribute 'looking out the' numeric
@attribute 's and the' numeric
@attribute 'well she s' numeric
@attribute 's ready to' numeric
@attribute 's looking out' numeric
@attribute 'she s and' numeric
@attribute 'chair s sr' numeric
@attribute 'not paying any' numeric
@attribute 'the chair s' numeric
@attribute 'damn plat off' numeric
@attribute 'sr he s' numeric
@attribute 'she s not' numeric
@attribute 'chair s chair' numeric
@attribute 'and then there' numeric
@attribute 's chair s' numeric
@attribute 's not paying' numeric
@attribute 'then there s' numeric
@attribute 'she s looking' numeric
@attribute 'the window s' numeric
@attribute 'saucer and two' numeric
@attribute 'the mother s' numeric
@attribute 'paying any attention' numeric
@attribute 'jar with him' numeric
@attribute 'a girl laughing' numeric
@attribute 'cookies from' numeric
@attribute 'to bring the' numeric
@attribute 'going to bring' numeric
@attribute 'what the hell' numeric
@attribute 'any attention to' numeric
@attribute 'to think of' numeric
@attribute 'do nt know' numeric
@attribute 'plate there s' numeric
@attribute 'bring the cookie' numeric
@attribute 's flooding over' numeric
@attribute 'hell to think' numeric
@attribute 'water s flooding' numeric
@attribute 'the hell to' numeric
@attribute 'who is taking' numeric
@attribute 'is taking cookies' numeric
@attribute 's a couple' numeric
@attribute 'she do nt' numeric
@attribute 'nt know what' numeric
@attribute 'taking cookies out' numeric
@attribute 's a plate' numeric
@attribute 'a couple of' numeric
@attribute 'know what the' numeric
@attribute 'girl laughing at' numeric
@attribute 'he s ready' numeric
@attribute 'of the cookie' numeric
@attribute 'brother who is' numeric
@attribute 'whether he s' numeric
@attribute 'must not be' numeric
@attribute 'she must not' numeric
@attribute 'uh chair stool' numeric
@attribute 'see apparently a' numeric
@attribute 'out the window' numeric
@attribute 'must I think' numeric
@attribute 's probably looking' numeric
@attribute 'nt look like' numeric
@attribute 'the two where' numeric
@attribute 'she s probably' numeric
@attribute 'as I take' numeric
@attribute 'does nt look' numeric
@attribute 'knobs on them' numeric
@attribute 'the window as' numeric
@attribute 'probably looking out' numeric
@attribute 'a couple dirty' numeric
@attribute 'apparently a couple' numeric
@attribute 'I see apparently' numeric
@attribute 'see uh apparently' numeric
@attribute 'shrubbery and some' numeric
@attribute 'I see this' numeric
@attribute 'and she uh' numeric
@attribute 'off into' numeric
@attribute 'at outside' numeric
@attribute 'well I see' numeric
@attribute 'the boy and' numeric
@attribute 'two where the' numeric
@attribute 'I take the' numeric
@attribute 'and I see' numeric
@attribute 'window as I' numeric
@attribute 'see this woman' numeric
@attribute 'take the second' numeric
@attribute 'look like the' numeric
@attribute 'she must I' numeric
@attribute 'like the two' numeric
@attribute 'underneath him' numeric
@attribute 'his ladder' numeric
@attribute 'he his' numeric
@attribute 'have knobs on' numeric
@attribute 'throat you' numeric
@attribute 'me to' numeric
@attribute 'from underneath' numeric
@attribute 'an accident' numeric
@attribute 'um I' numeric
@attribute 'see grass' numeric
@attribute 'slipped from' numeric
@attribute 'guess he' numeric
@attribute 'sr slipped' numeric
@attribute 'want me' numeric
@attribute 'have an' numeric
@attribute 'if she has' numeric
@attribute 'get them' numeric
@attribute 'cookies but' numeric
@attribute 'all have knobs' numeric
@attribute 'they all have' numeric
@attribute 'whether they all' numeric
@attribute 'them because' numeric
@attribute 'dirty dishes on' numeric
@attribute 'know whether they' numeric
@attribute 'on them or' numeric
@attribute 'nt know whether' numeric
@attribute 's waiting' numeric
@attribute 'nt know if' numeric
@attribute 'some shrubbery and' numeric
@attribute 'she uh she' numeric
@attribute 'oh she is' numeric
@attribute 'and she s' numeric
@attribute 's reaching up' numeric
@attribute 'she s reaching' numeric
@attribute 'she s carrying' numeric
@attribute 'grass and' numeric
@attribute 'his sister and' numeric
@attribute 'to keep still' numeric
@attribute 'nt hear what' numeric
@attribute 'I guess she' numeric
@attribute 'hear what s' numeric
@attribute 'know if she' numeric
@attribute 'the boy to' numeric
@attribute 'uh I guess' numeric
@attribute 'I see the' numeric
@attribute 'boy to keep' numeric
@attribute 's indicating to' numeric
@attribute 'be conscious because' numeric
@attribute 'not be conscious' numeric
@attribute 'conscious because she' numeric
@attribute 'sh I think' numeric
@attribute 'dishes and she' numeric
@attribute 'reaching up for' numeric
@attribute 'I think she' numeric
@attribute 's drying the' numeric
@attribute 'sister and she' numeric
@attribute 'she s indicating' numeric
@attribute 'and I think' numeric
@attribute 'to the boy' numeric
@attribute 'she s drying' numeric
@attribute 'indicating to the' numeric
@attribute 'uh she s' numeric
@attribute 'boy and the' numeric
@attribute 's a tree' numeric
@attribute 'I m trying' numeric
@attribute 'where the boy' numeric
@attribute 'a tree some' numeric
@attribute 'are have knobs' numeric
@attribute 'the girl are' numeric
@attribute 'what s going' numeric
@attribute 'so his mother' numeric
@attribute 'well I m' numeric
@attribute 'tree some shrubbery' numeric
@attribute 'and the girl' numeric
@attribute 'girl are have' numeric
@attribute 'knobs on the' numeric
@attribute 'is uh eel' numeric
@attribute 'think she must' numeric
@attribute 'his mother does' numeric
@attribute 'does nt hear' numeric
@attribute 'mother does nt' numeric
@attribute 'uh apparently it' numeric
@attribute 'keep still so' numeric
@attribute 'still so his' numeric
@attribute 'I see uh' numeric
@attribute 'it s a' numeric
@attribute 'um sh I' numeric
@attribute 'apparently it s' numeric
@attribute 'on the cupboard' numeric
@attribute 'she is uh' numeric
@attribute 'couple dirty dishes' numeric
@attribute 'a lawn' numeric
@attribute 'because uh' numeric
@attribute 'want everything' numeric
@attribute 'a cabinet' numeric
@attribute 'water was' numeric
@attribute 'drawer door' numeric
@attribute 'also see' numeric
@attribute 'everything I' numeric
@attribute 'cabinet drawer' numeric
@attribute 'remember I' numeric
@attribute 'I also' numeric
@attribute 's something' numeric
@attribute 'door there' numeric
@attribute oh numeric
@attribute 'bowls cabinets' numeric
@attribute 'said the' numeric
@attribute 'so is' numeric
@attribute 'definitely standing' numeric
@attribute 'the l' numeric
@attribute 'a ladder' numeric
@attribute 'young the' numeric
@attribute 'window apparently' numeric
@attribute 'getting a' numeric
@attribute 'young clearsthroat' numeric
@attribute 'uh distinct' numeric
@attribute 'very uh' numeric
@attribute 'flow still' numeric
@attribute 'dishes might' numeric
@attribute 'overflowing in' numeric
@attribute 'are very' numeric
@attribute 'still flowing' numeric
@attribute 'was overflowing' numeric
@attribute 'is flow' numeric
@attribute 'picture the' numeric
@attribute 'and standing' numeric
@attribute 'looking the' numeric
@attribute 'other direction' numeric
@attribute 'bad shape' numeric
@attribute 'bad thing' numeric
@attribute 'thing I' numeric
@attribute 'up stealing' numeric
@attribute 'boy that' numeric
@attribute 'see is' numeric
@attribute 'is the' numeric
@attribute 'sink running' numeric
@attribute 'mom is' numeric
@attribute 'sister gram' numeric
@attribute 'first bad' numeric
@attribute 'and mom' numeric
@attribute 'a young' numeric
@attribute 'uh I do' numeric
@attribute 'on food' numeric
@attribute 'it he' numeric
@attribute 'something inside' numeric
@attribute 'in bad' numeric
@attribute 'window out' numeric
@attribute 'thing is' numeric
@attribute 'uh in' numeric
@attribute 'shape because' numeric
@attribute 'inside here' numeric
@attribute 'platter and' numeric
@attribute 'young boy' numeric
@attribute 'with some' numeric
@attribute 'sr and' numeric
@attribute 'a kitchen' numeric
@attribute 'sink to' numeric
@attribute 'the in' numeric
@attribute 'saucer gram' numeric
@attribute 'and with' numeric
@attribute 'stool definitely' numeric
@attribute 'put things' numeric
@attribute 's for' numeric
@attribute 'got the' numeric
@attribute 'the housekeeping' numeric
@attribute 'uhhuh exc' numeric
@attribute 'wonder if' numeric
@attribute 'cups saucer' numeric
@attribute 'the under' numeric
@attribute 'interest in' numeric
@attribute 'to put' numeric
@attribute 'of his' numeric
@attribute 'a coo' numeric
@attribute 'running off' numeric
@attribute 'is talking' numeric
@attribute 'his stool' numeric
@attribute 'jar down' numeric
@attribute 'not much' numeric
@attribute 'things cir' numeric
@attribute 'coo cookie' numeric
@attribute 'much interest' numeric
@attribute 'boy he' numeric
@attribute 'seeing the' numeric
@attribute 'hm not' numeric
@attribute 'under sink' numeric
@attribute 'mother gram' numeric
@attribute 'kitchen window' numeric
@attribute 'picture of' numeric
@attribute 'get falled' numeric
@attribute 'over if' numeric
@attribute 'falled ed' numeric
@attribute 'you do' numeric
@attribute 'you dont' numeric
@attribute 'dont fell' numeric
@attribute 'guess wonder' numeric
@attribute 'cook got' numeric
@attribute 'ed over' numeric
@attribute 'might get' numeric
@attribute 'a picture' numeric
@attribute 'if you' numeric
@attribute 'fall over' numeric
@attribute 'nice sunny' numeric
@attribute 'ones are' numeric
@attribute 'sunny es' numeric
@attribute 'housekeeping laughs' numeric
@attribute 'the curtains' numeric
@attribute 'are nice' numeric
@attribute 'one spill' numeric
@attribute 'spill the' numeric
@attribute 'fell fall' numeric
@attribute 'two bowls' numeric
@attribute 'laughs it' numeric
@attribute 'see two' numeric
@attribute 'food platter' numeric
@attribute 'curtains are' numeric
@attribute 'it and making' numeric
@attribute class {ad,control}

@data
{2 3,7 9,11 0.315789,12 1,18 1,29 1,32 1,34 1,39 1,42 1,48 1,49 1,58 1,65 1,68 1,70 1,72 1,77 1,87 1,91 1,117 1,135 1,137 1,143 1,144 1,278 1,292 1,311 1,324 1,384 1,414 1,436 1,481 1,492 1,580 1,644 1,691 1,728 1,740 1,746 1,799 1,811 1,816 1,817 1,836 1,989 1,998 1,1000 control}
{0 1,7 1,11 0.5625,18 1,26 1,31 1,39 1,47 1,81 1,227 1,273 1,306 1,308 1,322 1,444 1,512 1,611 1,792 1,817 1,869 1,1000 control}
{0 1,1 3,2 3,7 1,10 1,11 0.333333,13 1,22 1,28 1,30 1,43 1,53 1,63 1,89 1,109 1,118 1,139 1,162 1,311 1,398 1,413 1,444 1,481 1,637 1,650 1,672 1,688 1,714 1,746 1}
{0 1,1 16,3 1,4 1,5 1,6 1,7 4,11 0.714286,14 1,15 1,16 1,18 1,21 1,25 1,26 1,36 1,39 1,51 1,60 1,85 1,94 1,120 1,158 1,160 1,165 1,180 1,189 1,227 1,288 1,511 1,531 1,533 1,537 1,579 1,580 1,581 1,582 1,583 1,584 1,585 1,586 1,587 1,588 1,589 1,590 1,591 1,592 1,594 1,596 1,600 1,604 1,609 1,611 1,612 1,613 1,617 1,620 1,626 1,647 1,650 1,694 1,715 1,753 1,892 1,909 1,910 1,911 1,913 1,914 1,915 1,917 1,918 1,919 1,920 1,921 1,922 1,923 1,930 1,944 1}
{1 4,7 1,10 1,11 0.333333,18 1,23 1,39 1,43 1,54 1,79 1,116 1,119 1,326 1,332 1,342 1,383 1,672 1,688 1,815 1,843 1}
{0 1,1 5,2 2,3 1,4 1,5 1,6 1,7 2,10 1,11 0.5,12 2,14 1,15 1,16 1,26 1,39 1,53 1,112 1,139 1,153 1,193 1,647 1,718 1,815 1}
{1 6,2 4,7 3,11 0.368421,12 2,57 1,62 1,84 1,156 1,167 1,168 1,169 1,170 1,171 1,172 1,173 1,174 1,175 1,176 1,177 1,179 1,181 1,182 1,183 1,184 1,185 1,186 1,187 1,188 1,190 1,192 1,196 1,197 1,198 1,199 1,200 1,201 1,202 1,203 1,204 1,205 1,209 1,211 1,212 1,216 1,232 1,233 1,239 1,240 1,241 1,242 1,243 1,245 1,246 1,247 1,250 1,256 1,258 1,269 1,381 1,483 1,484 1,769 1,770 1,773 1,779 1,813 1,814 1,815 1,818 1,845 1,848 1,855 1,860 1,873 1}
{1 2,2 1,7 1,8 1,9 1,10 1,11 0.444444,13 1,18 1,19 1,23 1,34 1,35 1,39 1,50 1,58 1,59 1,67 1,132 1,142 1,323 1,326 1,384 1,521 1,637 1,644 1,647 1,650 1,686 1,691 1,728 1,746 1,811 1,897 1,903 1,1000 control}
{0 1,2 1,3 1,4 1,5 1,6 1,7 2,11 0.5,12 1,16 1,193 1,292 1,314 1,326 1,691 1}
{0 1,1 4,2 3,7 7,11 0.4,18 1,32 1,39 1,47 1,48 1,68 1,76 1,77 1,91 1,101 1,110 1,115 1,126 1,135 1,136 1,144 1,166 1,230 1,278 1,288 1,301 1,311 1,326 1,337 1,388 1,407 1,500 1,532 1,633 1,637 1,698 1,702 1,715 1,746 1,864 1,869 1,1000 control}
{0 3,1 6,2 5,3 1,4 1,5 1,6 1,7 1,10 1,11 0.47619,12 2,16 1,21 1,28 1,36 1,39 1,40 1,92 1,98 1,104 1,157 1,162 1,164 1,193 1,282 1,306 1,308 1,311 1,502 1,503 1,504 1,505 1,506 1,507 1,508 1,509 1,510 1,512 1,513 1,514 1,515 1,516 1,518 1,519 1,520 1,522 1,523 1,524 1,525 1,526 1,527 1,528 1,529 1,530 1,532 1,541 1,548 1,549 1,550 1,551 1,552 1,553 1,554 1,555 1,556 1,557 1,558 1,559 1,560 1,561 1,562 1,563 1,564 1,568 1,595 1,597 1,598 1,599 1,601 1,602 1,605 1,606 1,607 1,608 1,610 1,623 1,624 1,694 1,869 1,926 1,935 1,940 1,941 1,942 1,945 1,946 1,947 1,948 1,949 1,950 1,951 1,952 1,953 1,954 1,961 1,962 1,964 1,967 1,968 1,978 1,979 1,985 1,986 1,987 1,988 1,989 1,990 1,991 1,992 1,995 1,997 1}
{1 1,2 1,7 5,8 1,9 1,10 1,11 1.166667,12 1,13 1,16 1,17 1,18 1,24 1,27 1,38 1,39 1,95 1,101 1,108 1,134 1,193 1,698 1,740 1,746 1,753 1,984 1,1000 control}
{1 1,2 1,7 6,11 0.083333,16 1,18 1,34 1,39 1,50 1,59 1,287 1,326 1,384 1,464 1,644 1,792 1,815 1,1000 control}
{0 1,1 2,2 10,3 1,4 1,5 1,6 1,7 2,11 0.166667,12 8,16 1,18 1,30 1,165 1,309 1,483 1,687 1,736 1,740 1,815 1,823 1,843 1}
{0 2,1 6,2 3,3 1,4 1,5 1,6 1,7 5,11 0.4,12 2,14 1,15 1,16 1,18 1,25 1,32 1,42 1,49 1,56 1,72 1,74 1,95 1,102 1,108 1,134 1,193 1,296 1,311 1,380 1,698 1,718 1,740 1,742 1,746 1,753 1,843 1,1000 control}
{0 3,1 6,2 11,3 1,4 1,5 1,6 1,7 3,11 0.304348,12 4,14 1,15 1,16 1,25 1,26 1,30 1,39 1,62 1,75 1,78 1,85 1,120 1,122 1,130 1,147 1,151 1,163 1,168 1,314 1,423 1,472 1,637 1,644 1,647 1,650 1,686 1,728 1,739 1,751 1,820 1}
{2 2,7 1,11 0.230769,12 1,18 1,39 1,79 1,116 1,270 1,282 1,293 1,294 1,295 1,296 1,298 1,299 1,300 1,311 1,316 1,319 1,325 1,330 1,332 1,342 1,383 1,639 1,664 1,672 1,684 1,687 1,688 1,718 1,846 1}
{0 1,1 2,2 7,3 1,4 1,5 1,6 1,7 3,10 1,11 0.235294,12 2,16 1,22 1,39 1,63 1,75 1,111 1,158 1,164 1,304 1,686 1}
{1 3,7 2,11 0.909091,16 1,27 1,36 1,38 1,39 1,99 1,113 1,115 1,126 1,132 1,137 1,149 1,278 1,342 1,387 1,390 1,500 1,633 1,637 1,644 1,728 1,753 1,791 1,798 1,843 1,1000 control}
{0 2,1 11,2 6,3 1,4 1,5 1,6 1,7 5,11 0.3,12 2,14 1,15 1,16 1,25 1,39 1,69 1,93 1,138 1,156 1,163 1,230 1,282 1,315 1,326 1,399 1,857 1}
{0 3,1 4,7 4,11 0.444444,36 1,54 1,100 1,150 1,241 1,342 1,672 1,843 1,857 1}
{0 1,1 5,2 4,3 1,4 1,5 1,6 1,7 5,11 0.588235,12 1,14 1,15 1,16 1,39 1,62 1,69 1,89 1,111 1,153 1,207 1,461 1,644 1,728 1,739 1,746 1,838 1,843 1,855 1,925 1}
{0 1,1 6,2 1,3 1,4 1,5 1,6 1,7 3,11 0.8,12 1,16 1,68 1,94 1,178 1,180 1,189 1,191 1,193 1,195 1,206 1,208 1,221 1,229 1,230 1,231 1,234 1,235 1,236 1,237 1,238 1,244 1,248 1,254 1,255 1,259 1,260 1,264 1,266 1,278 1,291 1,313 1,314 1,315 1,317 1,318 1,320 1,321 1,322 1,323 1,324 1,326 1,327 1,329 1,500 1,521 1,647 1,668 1,686 1,691 1,815 1}
{1 1,2 2,7 6,11 0.666667,18 1,33 1,147 1,165 1,230 1,287 1,301 1,328 1,633 1,637 1,644 1,838 1}
{0 2,1 7,2 1,3 1,4 1,5 1,6 1,7 2,11 0.272727,12 1,14 1,15 1,16 1,25 1,26 1,39 1,41 1,52 1,53 1,93 1,104 1,109 1,112 1,120 1,157 1,193 1,227 1,241 1,301 1,312 1,328 1,380 1,633 1,637 1,672 1,688 1,691 1,718 1,815 1,838 1}
{1 1,2 2,7 7,11 0.454545,12 2,18 1,19 1,23 1,39 1,67 1,125 1,128 1,143 1,282 1,322 1,644 1,722 1,728 1,739 1,743 1,1000 control}
{2 2,7 5,11 0.625,21 1,36 1,41 1,92 1,227 1,305 1,337 1,698 1,702 1,715 1,718 1,753 1,771 1,772 1,777 1,788 1,789 1,792 1,793 1,797 1,819 1,875 1,877 1,878 1,879 1,880 1,881 1,882 1,883 1,884 1,885 1,886 1,887 1,888 1,889 1,890 1,896 1,906 1,928 1,934 1,955 1,956 1,957 1,958 1,959 1,960 1,963 1,994 1,996 1}
{1 2,7 1,11 0.142857,18 1,26 1,39 1,41 1,52 1,194 1,223 1,227 1,249 1,253 1,261 1,263 1,265 1,267 1,268 1,271 1,280 1,292 1,297 1,301 1,302 1,303 1,304 1,306 1,307 1,308 1,309 1,310 1,312 1,328 1,331 1,845 1}
{1 2,2 4,7 2,8 1,11 0.363636,12 1,16 1,21 1,22 1,24 1,33 1,36 1,39 1,69 1,98 1,106 1,123 1,147 1,193 1,248 1,288 1,336 1,644 1,691 1,822 1,925 1}
{1 1,2 2,7 3,11 0.363636,12 1,18 1,20 1,37 1,39 1,55 1,68 1,86 1,227 1,309 1,312 1,326 1,652 1,672 1,816 1,843 1,1000 control}
{2 2,7 2,8 1,11 0.916667,18 1,24 1,27 1,35 1,38 1,39 1,141 1,291 1,315 1,318 1,557 1,632 1,920 1,1000 control}
{1 2,2 7,7 1,10 1,11 0.3,12 1,18 1,36 1,39 1,63 1,90 1,100 1,158 1,231 1,276 1,322 1,323 1,326 1,869 1,876 1,891 1,897 1,899 1,900 1,901 1,902 1,903 1,904 1,905 1,907 1,908 1,912 1,916 1,918 1,924 1,927 1,929 1,931 1,932 1,933 1,936 1,939 1,970 1,971 1,972 1,973 1,974 1,975 1,976 1,977 1,980 1,981 1,982 1,983 1,984 1,989 1,993 1,998 1}
{0 1,2 4,11 0.583333,17 1,18 1,24 1,27 1,37 1,38 1,42 1,49 1,55 1,56 1,82 1,86 1,97 1,102 1,159 1,241 1,294 1,296 1,298 1,315 1,502 1,506 1,632 1,644 1,662 1,672 1,687 1,740 1,792 1,838 1,843 1,932 1,1000 control}
{1 4,2 1,7 1,11 0.375,18 1,21 1,33 1,36 1,51 1,69 1,88 1,131 1,152 1,161 1,207 1,213 1,214 1,215 1,251 1,252 1,257 1,262 1,270 1,272 1,273 1,274 1,275 1,276 1,277 1,278 1,282 1,283 1,284 1,285 1,286 1,287 1,288 1,289 1,290 1,335 1,337 1,339 1,342 1,343 1,344 1,353 1,354 1,370 1,380 1,382 1,383 1,384 1,385 1,386 1,395 1,396 1,397 1,398 1,399 1,400 1,401 1,402 1,403 1,404 1,405 1,406 1,407 1,409 1,410 1,411 1,412 1,413 1,414 1,417 1,453 1,499 1,500 1,501 1,644 1,687 1,698 1,709 1,713 1,728 1,749 1,750 1,752 1,753 1,754 1,755 1,756 1,757 1,758 1,759 1,760 1,761 1,762 1,763 1,764 1,765 1,766 1,767 1,768 1,774 1,775 1,776 1,777 1,778 1,780 1,781 1,782 1,783 1,787 1,802 1,803 1,804 1,806 1,807 1,808 1,809 1,812 1,815 1,816 1,817 1,820 1,821 1,822 1,823 1,824 1,826 1,827 1,828 1,829 1,830 1,831 1,832 1,833 1,834 1,835 1,836 1,837 1,838 1,839 1,840 1,841 1,842 1,843 1,844 1,846 1,847 1,849 1,850 1,851 1,852 1,853 1,854 1,856 1,857 1,858 1,859 1,861 1,862 1,863 1,864 1,865 1,866 1,867 1,868 1,869 1,870 1,871 1,872 1,874 1,925 1}
{7 10,8 1,11 0.4,39 1,61 1,143 1,306 1,308 1,510 1,566 1,580 1,644 1,728 1,811 1,1000 control}
{0 1,2 1,7 4,8 1,11 1,18 1,19 1,20 1,23 1,24 1,26 1,35 1,37 1,39 1,42 1,49 1,67 1,76 1,81 1,82 1,105 1,127 1,133 1,136 1,141 1,145 1,148 1,155 1,166 1,253 1,264 1,326 1,337 1,385 1,386 1,398 1,400 1,406 1,407 1,606 1,637 1,647 1,687 1,694 1,698 1,753 1,815 1,819 1,820 1,869 1,989 1,998 1,1000 control}
{0 2,1 4,2 6,3 1,4 1,5 1,6 1,7 3,11 0.3125,12 1,14 1,15 1,16 1,18 1,27 1,36 1,38 1,39 1,51 1,69 1,92 1,96 1,139 1,193 1,282 1,647 1,650 1,686 1}
{1 7,2 2,7 4,11 0.1875,12 2,39 1,57 1,83 1,121 1,164 1,322 1,517 1,565 1,566 1,567 1,570 1,571 1,572 1,573 1,574 1,575 1,576 1,577 1,578 1,593 1,603 1,610 1,614 1,615 1,616 1,618 1,619 1,621 1,622 1,637 1,718 1}
{1 1,2 4,7 4,8 1,10 1,11 0.3125,12 3,27 1,35 1,38 1,39 1,56 1,68 1,97 1,159 1,322 1,384 1,414 1,481 1,531 1,580 1,585 1,609 1,647 1,650 1,672 1,843 1,970 1,1000 control}
{0 4,1 2,2 3,3 1,4 1,5 1,6 1,7 4,11 0.48,14 1,15 1,16 1,25 1,28 1,37 1,41 1,75 1,89 1,96 1,231 1,277 1,278 1,292 1,315 1,390 1,464 1,500 1,635 1,644 1,645 1,647 1,650 1,672 1,686 1,728 1,746 1,820 1,843 1,845 1,847 1}
{0 3,1 7,2 10,3 1,4 1,5 1,6 1,7 5,11 0.451613,12 4,14 1,15 1,16 1,25 1,27 1,30 1,38 1,43 1,44 1,45 1,57 1,60 1,69 1,79 1,84 1,90 1,103 1,114 1,116 1,118 1,119 1,160 1,162 1,170 1,201 1,241 1,287 1,296 1,298 1,301 1,313 1,413 1,422 1,464 1,500 1,633 1,637 1,639 1,644 1,647 1,672 1,684 1,687 1,715 1,728 1,739 1,815 1,845 1,869 1,925 1}
{1 1,2 3,7 4,8 1,9 1,10 1,11 0.578947,12 2,13 1,18 1,29 1,35 1,55 1,68 1,76 1,80 1,99 1,105 1,145 1,146 1,148 1,207 1,323 1,326 1,398 1,516 1,633 1,637 1,647 1,652 1,686 1,746 1,815 1,816 1,817 1,843 1,845 1,873 1,1000 control}
{0 1,1 6,3 1,4 1,5 1,6 1,7 4,11 0.4,16 1,18 1,40 1,104 1,131 1,157 1,161 1,193 1,632 1}
{0 3,1 9,2 6,7 3,11 0.470588,12 2,18 1,62 1,78 1,521 1,536 1,538 1,539 1,540 1,542 1,543 1,544 1,546 1,547 1,569 1,625 1,642 1,646 1,663 1,665 1,669 1,672 1,682 1,690 1,691 1,692 1,695 1,696 1,697 1,698 1,699 1,700 1,701 1,702 1,703 1,704 1,705 1,706 1,707 1,708 1,709 1,710 1,711 1,712 1,713 1,714 1,715 1,716 1,717 1,718 1,719 1,721 1,725 1,726 1,727 1,728 1,729 1,731 1,732 1,733 1,734 1,735 1,736 1,737 1,738 1,739 1,740 1,741 1,742 1,743 1,744 1,745 1,746 1,747 1}
{1 13,7 8,10 1,11 0.7,17 1,18 1,24 1,37 1,39 1,46 1,66 1,105 1,107 1,113 1,133 1,148 1,149 1,227 1,337 1,537 1,632 1,698 1,702 1,715 1,718 1,753 1,1000 control}
{2 2,7 3,11 0.111111,12 1,18 1,39 1,73 1,129 1,231 1,311 1,716 1,746 1,816 1,836 1,1000 control}
{0 4,2 4,3 1,4 1,5 1,6 1,7 1,11 0.461538,12 1,14 1,15 1,16 1,25 1,26 1,28 1,39 1,53 1,83 1,90 1,93 1,112 1,114 1,121 1,138 1,150 1,156 1,390 1,483 1,644 1,647 1,728 1,739 1,811 1,815 1}
{1 3,2 5,7 7,8 1,9 1,10 1,11 0.315789,12 1,13 1,35 1,39 1,46 1,61 1,66 1,73 1,107 1,127 1,315 1,635 1,672 1,718 1,815 1,817 1,847 1,853 1,1000 control}
{0 2,1 11,2 2,3 1,4 1,5 1,6 1,7 6,11 0.5,12 1,14 1,15 1,16 1,22 1,26 1,28 1,52 1,96 1,106 1,123 1,637 1,647 1,650 1,674 1,773 1,828 1}
{7 1,8 1,10 1,11 0.444444,17 1,24 1,27 1,38 1,47 1,110 1,140 1,326 1,716 1,1000 control}
{0 2,1 4,2 9,3 1,4 1,5 1,6 1,7 5,11 0.36,12 6,14 1,15 1,16 1,25 1,33 1,51 1,57 1,60 1,83 1,84 1,111 1,121 1,160 1,163 1,193 1,287 1,633 1,637 1,639 1,647 1,672 1,684 1,686 1,691 1,716 1,746 1,859 1,869 1}
{0 4,1 15,2 8,7 3,11 0.333333,12 4,30 1,39 1,43 1,67 1,119 1,138 1,150 1,311 1,384 1,414 1,672 1,688 1,853 1,857 1}
{1 5,7 4,8 1,9 1,10 1,11 1.2,13 1,17 1,18 1,24 1,39 1,67 1,101 1,154 1,323 1,1000 control}
{0 3,1 4,2 1,3 1,4 1,5 1,6 1,7 1,11 0.333333,14 1,15 1,16 1,25 1,26 1,36 1,54 1,88 1,100 1,103 1,114 1,122 1,130 1,151 1,152 1,282 1,296 1,311 1,390 1,502 1,637 1,644 1,650 1,784 1,785 1,786 1,790 1,791 1,794 1,795 1,796 1,798 1,800 1,801 1,805 1,810 1,816 1,836 1,965 1,966 1,969 1}
{0 5,1 4,2 5,3 1,4 1,5 1,6 1,7 5,11 0.241379,12 2,14 1,15 1,16 1,18 1,22 1,25 1,26 1,33 1,54 1,60 1,63 1,69 1,85 1,103 1,118 1,153 1,210 1,217 1,218 1,219 1,220 1,222 1,224 1,225 1,226 1,228 1,279 1,281 1,333 1,334 1,336 1,338 1,340 1,341 1,345 1,346 1,347 1,348 1,349 1,350 1,351 1,352 1,355 1,356 1,357 1,358 1,359 1,360 1,361 1,362 1,363 1,364 1,365 1,366 1,367 1,368 1,369 1,370 1,371 1,372 1,373 1,374 1,375 1,376 1,377 1,378 1,379 1,381 1,388 1,389 1,390 1,391 1,392 1,393 1,394 1,408 1,415 1,416 1,418 1,419 1,420 1,421 1,422 1,424 1,425 1,426 1,427 1,428 1,429 1,430 1,431 1,432 1,433 1,434 1,435 1,436 1,437 1,438 1,439 1,440 1,441 1,442 1,443 1,444 1,445 1,446 1,447 1,448 1,449 1,450 1,451 1,452 1,454 1,455 1,456 1,457 1,458 1,459 1,460 1,461 1,462 1,463 1,464 1,465 1,466 1,467 1,468 1,469 1,470 1,471 1,472 1,473 1,474 1,475 1,476 1,477 1,478 1,479 1,480 1,481 1,482 1,483 1,484 1,485 1,486 1,487 1,488 1,489 1,490 1,491 1,492 1,493 1,494 1,495 1,496 1,497 1,498 1,627 1,628 1,629 1,630 1,631 1,632 1,633 1,634 1,635 1,636 1,637 1,638 1,639 1,640 1,641 1,643 1,644 1,645 1,647 1,648 1,649 1,650 1,651 1,652 1,653 1,654 1,655 1,656 1,657 1,658 1,659 1,660 1,661 1,662 1,666 1,670 1,671 1,673 1,674 1,675 1,676 1,677 1,678 1,679 1,680 1,681 1,683 1,684 1,685 1,686 1,687 1,689 1,693 1,720 1,723 1,724 1,728 1,730 1,739 1,748 1,799 1,809 1,811 1,825 1,925 1,999 1}
{0 1,1 3,2 7,7 1,11 0.333333,12 6,18 1,21 1,26 1,36 1,39 1,44 1,45 1,52 1,71 1,78 1,423 1,664 1,667 1,668 1,751 1}
{1 4,2 3,7 8,10 1,11 0.4375,12 1,13 1,17 1,18 1,19 1,20 1,23 1,24 1,29 1,37 1,39 1,67 1,70 1,72 1,82 1,129 1,155 1,278 1,326 1,460 1,644 1,709 1,715 1,716 1,718 1,728 1,740 1,746 1,809 1,836 1,857 1,910 1,1000 control}
{0 1,1 5,3 1,4 1,5 1,6 1,7 5,8 1,9 1,10 1,11 1.1,13 1,14 1,15 1,16 1,18 1,25 1,35 1,36 1,46 1,65 1,66 1,107 1,124 1,140 1,154 1,193 1,580 1,644 1,691 1,815 1,1000 control}
{7 10,10 1,11 0.4,13 1,27 1,38 1,39 1,61 1,125 1,128 1,133 1,141 1,314 1,634 1,635 1,652 1,716 1,722 1,838 1,1000 control}
{0 1,1 5,2 3,11 0.5,12 1,18 1,26 1,37 1,315 1,342 1,632 1,857 1}
{0 1,1 10,2 3,3 1,4 1,5 1,6 1,10 1,11 0.714286,12 3,16 1,18 1,29 1,31 1,50 1,59 1,113 1,142 1,149 1,206 1,236 1,237 1,315 1,323 1,326 1,469 1,639 1,672 1,674 1,684 1,698 1,716 1,718 1,753 1,755 1,758 1,763 1,815 1,845 1,903 1,1000 control}
{1 1,2 5,7 4,8 1,10 1,11 0.666667,12 2,27 1,31 1,38 1,39 1,127 1,146 1,326 1,362 1,383 1,511 1,637 1,639 1,672 1,684 1,688 1,803 1,843 1,845 1,869 1,897 1,1000 control}
{0 1,1 8,2 15,7 1,11 0.545455,12 9,18 1,40 1,88 1,122 1,130 1,151 1,152 1,240 1,309 1,502 1,531 1,534 1,535 1,545 1,560 1,631 1,637 1,658 1,722 1,816 1,817 1,837 1,893 1,894 1,895 1,898 1,936 1,937 1,938 1,941 1,943 1,965 1}
{0 2,1 1,2 2,3 1,4 1,5 1,6 1,7 11,8 1,10 1,11 0.411765,12 1,14 1,15 1,16 1,20 1,23 1,32 1,34 1,37 1,39 1,48 1,55 1,65 1,86 1,124 1,129 1,326 1,381 1,390 1,464 1,483 1,672 1,688 1,696 1,698 1,702 1,718 1,753 1,815 1,869 1,989 1,998 1,1000 control}
{2 1,7 4,10 1,11 0.6875,12 1,16 1,58 1,80 1,81 1,87 1,115 1,117 1,126 1,167 1,168 1,298 1,322 1,372 1,384 1,464 1,637 1,647 1,650 1,681 1,686 1,688 1,718 1,792 1,815 1,897 1,937 1,989 1,1000 control}
{1 5,2 4,7 4,11 0.428571,12 2,18 1,44 1,45 1,71 1,131 1,161 1,326 1,664 1,716 1,816 1,836 1}
{1 14,2 4,7 2,11 0.4,12 1,39 1,64 1,68 1,125 1,128 1,227 1,232 1,270 1,296 1,311 1,528 1,551 1,644 1,687 1,722 1,728 1,760 1,857 1,917 1,918 1,969 1,1000 control}
{0 2,1 4,2 2,7 1,11 0.9,12 1,18 1,20 1,37 1,64 1,77 1,87 1,91 1,117 1,135 1,144 1,167 1,168 1,322 1,326 1,342 1,384 1,414 1,519 1,637 1,650 1,853 1,1000 control}
{0 1,1 2,2 8,3 1,4 1,5 1,6 1,7 2,11 0.75,12 2,14 1,15 1,16 1,22 1,25 1,94 1,106 1,123 1,245 1,247 1,253 1,287 1,464 1}
{7 6,8 1,9 1,10 1,11 0.428571,13 1,17 1,18 1,24 1,37 1,74 1,172 1,313 1,320 1,321 1,542 1,632 1,1000 control}
{0 1,1 4,2 4,7 1,10 1,11 0.444444,12 3,18 1,31 1,39 1,47 1,65 1,68 1,69 1,110 1,124 1,140 1,145 1,178 1,221 1,232 1,245 1,247 1,301 1,323 1,326 1,328 1,644 1,668 1,718 1,728 1,925 1,989 1,1000 control}
{2 2,7 6,10 1,11 0.4375,18 1,64 1,136 1,146 1,166 1,315 1,632 1,637 1,644 1,650 1,664 1,1000 control}
{1 2,7 6,10 1,11 0.5,18 1,34 1,39 1,73 1,99 1,137 1,342 1,596 1,853 1,903 1,1000 control}
{1 1,2 1,7 3,11 0.571429,18 1,20 1,23 1,37 1,39 1,132 1,155 1,326 1,644 1,728 1,739 1,1000 control}
{7 5,8 1,9 1,10 1,11 0.272727,13 1,16 1,18 1,19 1,23 1,27 1,29 1,35 1,38 1,39 1,67 1,70 1,95 1,108 1,134 1,193 1,557 1,632 1,637 1,667 1,740 1,746 1,998 1,1000 control}
{1 3,2 1,7 1,11 0.625,18 1,19 1,23 1,27 1,31 1,38 1,39 1,67 1,354 1,413 1,585 1,688 1,921 1,1000 control}
{1 5,2 1,7 7,11 0.285714,12 1,18 1,23 1,32 1,37 1,39 1,48 1,56 1,64 1,97 1,102 1,159 1,311 1,399 1,632 1,633 1,639 1,684 1,692 1,701 1,746 1,1000 control}
{1 1,7 3,8 1,9 1,10 1,11 0.857143,13 1,18 1,39 1,46 1,50 1,58 1,59 1,66 1,142 1,154 1,323 1,326 1,384 1,633 1,634 1,637 1,650 1,652 1,691 1,955 1,1000 control}
{7 8,11 0.416667,18 1,27 1,39 1,61 1,74 1,80 1,580 1,632 1,635 1,696 1,698 1,702 1,718 1,817 1,1000 control}
{0 1,1 13,2 4,8 1,11 0.6,12 4,16 1,18 1,35 1,39 1,40 1,44 1,45 1,71 1,98 1,109 1,193 1,306 1,308 1,326 1,380 1,521 1,632 1,672 1,688 1,691 1,699 1,815 1,843 1}
