# Supplementary material for: Predicting probable Alzheimer’s disease using linguistic deficits and biomarkers
Source: BMC Bioinformatics. 2017 Jan 14;18:34. doi: 10.1186/s12859-016-1456-0 (PMC5237556; doi:10.1186/s12859-016-1456-0)
Supplement: Additional file 2 — Raw transformed data. These files contain the transformed linguistic features from the DementiaBank dataset and appear in the Comma Separated Values file format. (ZIP 18.4 kb) [file 12859_2016_1456_MOESM2_ESM.zip]

Archive with 9 entries (4 files):
- Raw transformed data/
- Raw transformed data/SPSS/
- Raw transformed data/SPSS/Manual and CHAT features/
- Raw transformed data/SPSS/Manual and CHAT features/ad99-control99/
- Raw transformed data/SPSS/Manual and CHAT features/ad99-control99/ad.csv
- Raw transformed data/SPSS/Manual and CHAT features/ad99-control99/control.csv
- Raw transformed data/SPSS/top 20 n-gram features with age/
- Raw transformed data/SPSS/top 20 n-gram features with age/ad99Top20ngram-with-age.csv
- Raw transformed data/SPSS/top 20 n-gram features with age/ad99Top30Ngram.txt
