# Supplementary material for: Predicting probable Alzheimer’s disease using linguistic deficits and biomarkers
Source: BMC Bioinformatics. 2017 Jan 14;18:34. doi: 10.1186/s12859-016-1456-0 (PMC5237556; doi:10.1186/s12859-016-1456-0)
Supplement: Additional file 2 — Raw transformed data. These files contain the transformed linguistic features from the DementiaBank dataset and appear in the Comma Separated Values file format. (ZIP 18.4 kb) [file 12859_2016_1456_MOESM2_ESM.zip › Raw transformed data/SPSS/Manual and CHAT features/ad99-control99/ad.csv]

Age	CoordinatedSentences	SubordinatedSentences	ReducedSentences	NumPredicates	AvrPredSentence	NumDependencies	AvrDepSentence	DependencyDistance	NumProductionRules	NumUtterances	MLU	FunctionWords	NumUniqueWords	NumWords	CharLength	NumSentences	Repetition	Revision	NumMorphemes	NumTrailOffs	NumWordErrors	NumIncompleteWords	NumFillerWords
59	8	9	2	7	0.5384615385	145	11.9230769231	26.6153846154	174	59	1.4745762712	83	141	167	675	13	7	14	87	1	0	3	23
56	14	9	1	8	0.347826087	176	8.652173913	19.3043478261	189	50	2.5	131	211	235	1002	23	5	9	125	5	0	3	10
55	0	1	2	2	0.2857142857	30	4.4285714286	7.4285714286	55	23	1.9130434783	13	34	35	148	7	1	1	44	0	1	1	1
75	6	4	1	5	0.5555555556	86	9.8888888889	20.1111111111	111	17	3.4117647059	49	91	99	467	9	1	1	58	1	0	2	3
	0	3	3	3	0.3	48	5.5	7.8	81	34	4.7647058824	21	55	64	260	10	1	3	162	2	1	2	8
	10	5	4	9	0.5294117647	127	7.8823529412	14.7647058824	149	68	2.8235294118	78	149	158	709	17	3	5	192	1	4	12	1
66	14	16	2	15	0.6818181818	254	12.1818181818	30.0909090909	276	160	1.09375	152	253	312	1276	22	19	29	175	4	3	3	44
80	5	8	3	4	0.2857142857	96	7.4285714286	13.7857142857	138	41	5.5853658537	51	113	116	500	14	2	3	229	1	2	5	1
68	14	15	2	12	0.5	263	12.8333333333	30.3333333333	274	121	1.0661157025	170	281	347	1565	24	14	28	129	1	6	6	20
63	4	3	2	6	0.5454545455	101	9.4545454545	23.2727272727	139	38	1.2631578947	50	103	121	560	11	3	5	48	1	1	3	7
80	9	9	2	8	0.5714285714	156	12.0714285714	28.9285714286	199	65	1.3692307692	99	166	200	882	14	8	10	89	1	1	9	17
57	4	3	4	4	0.3076923077	72	6.3846153846	11.3846153846	103	30	2.1	46	91	98	446	13	1	2	63	0	0	3	2
70	4	3	3	4	0.2857142857	57	4.2142857143	5.2142857143	80	32	6.375	25	69	71	301	14	1	2	204	2	1	5	1
57	6	6	4	6	0.4	112	7.8	14.2	147	46	2.2391304348	60	117	131	598	15	0	4	103	1	1	9	2
65	5	7	1	3	0.25	74	6.25	10	112	34	2.0882352941	39	81	86	385	12	1	3	71	1	0	3	4
69	3	14	12	11	0.4583333333	182	8.0833333333	13.875	201	88	1.1136363636	92	198	214	982	24	1	15	98	0	1	0	12
59	6	11	2	9	0.36	182	7.8	15.04	209	94	1.6595744681	99	204	225	984	25	2	7	156	7	3	2	7
84	8	6	3	8	0.5333333333	112	8.1333333333	15.0666666667	139	53	1.1509433962	61	122	137	585	15	5	9	61	1	1	8	13
	4	4	0	4	0.8	90	18.8	49	122	20	1.95	58	83	103	468	5	0	1	39	0	0	5	5
79	5	7	3	3	0.2307692308	128	10.1538461538	22.3846153846	151	45	1.2222222222	70	127	138	636	13	0	1	55	0	3	5	6
74	6	7	1	4	0.2666666667	102	7.6	14.8	135	42	3.5952380952	67	126	131	580	15	1	3	151	1	0	4	4
	4	3	3	3	0.3333333333	55	6.2222222222	10.8888888889	71	32	1.40625	29	57	67	308	9	1	5	45	0	1	5	1
	8	8	0	7	0.6363636364	115	10.7272727273	21.9090909091	159	36	1.1944444444	72	123	136	621	11	2	5	43	0	0	1	7
65	10	8	3	7	0.4117647059	126	8.5294117647	15.2941176471	139	57	2.8947368421	74	149	164	732	17	2	7	165	0	2	8	7
77	1	3	2	4	0.3333333333	82	7.1666666667	13.8333333333	118	44	2.7954545455	45	95	97	407	12	1	3	123	1	0	4	2
87	13	5	3	9	0.5	128	8.2777777778	15.1666666667	140	39	3	85	168	181	821	18	1	3	117	1	1	4	0
90	4	4	1	2	0.2857142857	68	10.4285714286	24.7142857143	90	30	0.5333333333	44	75	92	411	7	1	2	16	0	4	1	5
	2	1	5	4	0.2857142857	70	5.2857142857	7.7142857143	110	47	1.4255319149	33	87	91	390	14	1	1	67	0	1	8	6
79	3	1	2	3	0.4285714286	41	5.8571428571	9.4285714286	66	17	2.5882352941	23	49	49	222	7	0	0	44	0	1	1	0
71	3	6	3	5	0.4545454545	83	8	15.1818181818	122	40	3.25	43	90	94	448	11	2	4	130	0	0	9	3
77	0	4	2	3	0.25	47	4.4166666667	5.6666666667	75	40	1.025	21	63	64	252	12	0	1	41	0	0	4	4
65	3	4	0	2	0.5	45	11.25	24.5	69	19	1.0526315789	24	43	48	227	4	1	3	20	0	1	8	0
	2	4	2	3	0.3333333333	66	7.4444444444	13.8888888889	102	30	3.0333333333	43	73	82	348	9	2	3	91	1	1	1	3
68	6	9	1	7	0.5833333333	150	12.5833333333	29.25	197	41	3.3414634146	92	154	169	759	12	1	4	137	0	4	1	3
74	3	2	4	6	0.6666666667	62	7	11.2222222222	85	34	1.5882352941	31	70	75	322	9	0	2	54	0	2	3	4
62	1	2	2	3	0.75	51	14.75	35.5	81	45	1.7777777778	32	45	71	281	4	5	10	80	1	0	7	9
	7	6	1	3	0.3	120	12.2	26.8	150	34	2.6176470588	69	122	132	586	10	2	2	89	0	3	7	2
56	1	5	3	1	0.125	58	8.125	11.75	94	27	1.5185185185	28	66	70	300	8	2	2	41	1	2	7	4
68	4	4	3	4	0.2666666667	80	6	10.0666666667	108	68	1.4411764706	35	91	102	409	15	3	5	98	1	1	6	15
71	2	2	2	1	0.125	43	5.375	8.5	69	32	9.28125	20	44	49	222	8	2	2	297	2	1	2	1
56	8	2	2	7	0.5833333333	63	5.6666666667	9.6666666667	87	55	3.3818181818	24	78	87	375	12	0	2	186	4	4	9	13
	3	6	8	4	0.2857142857	97	7.6428571429	14.6428571429	140	41	2.5365853659	53	115	121	538	14	1	1	104	1	3	4	9
	2	1	5	2	0.2222222222	63	7	11.4444444444	84	29	4.724137931	31	67	74	357	9	1	2	137	0	0	8	3
	4	5	1	4	0.6666666667	72	12.3333333333	26.5	112	24	4.125	39	77	83	428	6	0	2	99	0	1	5	4
	5	2	0	3	0.5	57	10.3333333333	18.3333333333	73	24	1.375	35	60	70	330	6	1	2	33	1	1	9	1
72	4	4	2	7	0.7	78	8.2	17	109	55	2.9818181818	32	86	94	416	10	3	6	164	2	2	8	10
77	1	1	2	3	0.1363636364	41	2.6363636364	2.7272727273	64	83	2.7710843373	7	81	83	321	22	1	1	230	1	1	4	4
77	10	11	6	18	0.6666666667	210	9.1481481481	17.5555555556	212	81	3.2716049383	137	254	283	1276	27	1	8	265	0	2	3	8
61	4	18	10	18	0.2535211268	279	5.3943661972	8.8169014085	280	268	1.9291044776	190	412	444	1784	71	11	15	517	3	6	6	24
86	5	2	9	10	0.5263157895	102	6.1578947368	9.7894736842	129	47	2.7234042553	52	131	143	657	19	0	2	128	1	2	4	6
	1	4	3	4	0.3333333333	64	5.6666666667	10.5	101	43	5.023255814	31	79	79	346	12	0	0	216	2	2	7	1
73	8	3	1	5	0.4166666667	97	9.0833333333	19.8333333333	122	42	3.0476190476	62	117	127	519	12	1	1	128	0	0	4	9
66	2	2	2	5	0.2380952381	69	3.9523809524	7	114	110	1.3181818182	26	98	105	415	21	1	5	145	3	4	1	3
70	4	3	1	1	0.1428571429	59	8.4285714286	16	87	16	1	33	59	68	314	7	2	2	16	1	0	3	2
62	8	7	2	5	0.3333333333	116	8.8	20.4	148	66	1.0757575758	84	128	147	651	15	6	9	71	1	0	13	6
68	5	7	9	6	0.3529411765	103	7.3529411765	13.7647058824	128	62	1.6451612903	60	133	142	651	17	6	9	102	0	2	12	4
58	9	7	2	10	0.6666666667	164	12.6666666667	25.8	187	109	0.8532110092	104	184	225	1018	15	7	16	93	1	3	18	15
62	5	4	4	8	0.5	102	6.5625	12.9375	131	46	3.5434782609	47	119	121	538	16	1	3	163	2	0	4	13
64	6	9	7	12	0.48	209	9.12	19.88	236	122	1.3524590164	126	246	291	1253	25	9	21	165	1	1	17	11
60	4	6	6	7	0.5833333333	101	8.5	16.3333333333	121	33	3.8484848485	63	105	121	547	12	2	3	127	0	0	3	0
64	1	1	2	2	0.5	26	6.5	12	43	14	2.2857142857	11	29	30	135	4	0	2	32	0	0	1	1
77	8	9	4	10	0.4	153	7.48	14	168	85	2.8352941176	97	198	208	869	25	0	2	241	1	3	11	6
65	6	8	3	6	0.375	120	7.6875	15.625	159	64	2.296875	58	135	145	614	16	1	3	147	0	2	8	7
65	9	19	7	16	0.5333333333	275	10.1333333333	21.9333333333	294	107	3	163	310	345	1592	30	4	10	321	1	3	15	7
73	5	7	0	4	0.3076923077	144	11.3076923077	22.7692307692	181	71	1.3802816901	79	136	163	717	13	6	11	98	1	0	4	18
65	3	5	4	3	0.2307692308	96	7.8461538462	14.3846153846	120	36	3.6111111111	51	115	118	526	13	1	1	130	0	2	3	6
80	2	2	0	4	1.3333333333	42	14	31.3333333333	65	9	3.3333333333	30	43	48	223	3	0	1	30	0	0	3	0
84	9	11	2	5	0.1612903226	156	5.7741935484	10.0967741935	201	116	2.0172413793	94	202	209	889	31	1	3	234	0	2	13	7
73	4	3	1	3	0.375	55	7	11.75	85	21	5	29	58	63	297	8	1	2	105	0	0	3	1
74	7	6	1	7	0.7777777778	108	13	30.1111111111	125	11	11.6363636364	75	123	136	609	9	0	1	128	0	0	0	1
62	9	7	2	3	0.2307692308	107	9	19.0769230769	122	25	5.12	65	125	130	578	13	1	2	128	0	1	0	3
67	4	5	0	3	0.375	69	8.75	16.75	103	20	1.65	36	78	84	388	8	0	3	33	1	0	0	5
73	0	2	5	4	0.5	40	5.125	7.75	61	20	1.25	19	45	50	211	8	0	0	25	0	0	3	1
75	1	4	2	6	0.4285714286	60	4.7142857143	6.1428571429	91	51	5.0588235294	20	80	80	355	14	0	0	258	0	4	8	0
69	4	2	6	3	0.2307692308	75	6.3076923077	10	83	31	5.5806451613	36	84	87	395	13	1	1	173	0	1	7	2
57	3	1	0	2	0.2857142857	29	4.2857142857	5.7142857143	50	19	3.0526315789	17	36	37	146	7	0	1	58	0	0	2	1
73	7	4	0	6	0.3333333333	108	6.8888888889	13.2777777778	144	77	2.4935064935	70	152	157	699	18	0	3	192	0	0	18	0
72	2	3	3	1	0.1428571429	50	7.7142857143	14.2857142857	84	21	2.4285714286	27	59	62	287	7	0	1	51	0	0	5	3
76	4	12	10	7	0.2592592593	197	7.7037037037	14.4444444444	232	89	0.9438202247	108	232	246	1102	27	0	1	84	1	2	13	9
84	13	7	2	5	0.3571428571	158	11.7142857143	25.9285714286	176	48	3.0416666667	101	172	191	837	14	1	4	146	1	1	3	11
59	2	3	4	4	0.3333333333	65	6	8.6666666667	95	30	1.5666666667	37	79	83	374	12	1	1	47	0	1	3	3
77	7	4	2	5	0.4166666667	73	6.6666666667	11.5	92	49	1.8571428571	38	76	87	380	12	6	8	91	2	0	10	6
87	4	4	5	8	0.7272727273	77	7.6363636364	13.7272727273	96	40	1.2	46	91	96	429	11	0	2	48	0	2	8	4
89	8	6	3	7	0.4666666667	122	8.4	16.4666666667	158	37	2.2702702703	79	141	153	680	15	0	0	84	1	0	1	10
66	2	5	1	2	0.1428571429	75	5.6428571429	8.9285714286	113	42	2.7619047619	38	92	94	411	14	1	2	116	2	2	2	6
	8	6	4	7	0.5	127	9.7857142857	21.2142857143	166	48	2.4583333333	71	145	159	730	14	3	5	118	0	1	4	9
65	3	4	7	4	0.2666666667	93	6.7333333333	10.7333333333	121	39	2.5128205128	48	114	117	522	15	1	2	98	0	1	8	3
84	5	1	6	4	0.2352941176	83	5.2941176471	7.4117647059	104	43	1.8139534884	43	100	103	471	17	1	2	78	0	0	11	3
81	6	5	7	10	0.3703703704	137	6.3333333333	11	161	87	2.0574712644	97	179	197	836	27	2	7	179	2	1	8	5
86	10	7	2	6	0.4285714286	103	8.3571428571	16.0714285714	121	39	3.5128205128	69	125	131	546	14	0	3	137	3	1	6	9
58	4	5	1	5	0.4166666667	78	6.75	11.5	119	48	3.1041666667	40	85	90	387	12	0	3	149	0	2	6	3
67	3	6	5	4	0.25	95	6.6875	11.6875	117	36	2.8888888889	56	128	137	619	16	0	2	104	0	0	1	5
61	5	7	0	7	0.5	116	8.7142857143	18.2857142857	159	83	1.156626506	47	105	134	528	14	7	11	96	2	3	4	32
75	5	4	2	2	0.2	59	6.9	11.1	91	24	2.7916666667	34	73	76	377	10	0	0	67	1	0	7	3
75	4	4	1	4	0.5	72	9.5	24.375	104	32	4.78125	43	75	89	384	8	3	6	153	1	0	0	6
68	3	1	3	6	0.5454545455	62	5.8181818182	8.8181818182	89	28	4.9285714286	36	78	83	373	11	0	1	138	1	0	4	0
73	3	5	4	8	0.8888888889	97	11.1111111111	24.3333333333	131	57	0.7368421053	52	100	110	493	9	4	7	42	0	2	8	11
76	5	3	0	2	0.25	88	11.25	26	119	48	1.8541666667	49	92	108	456	8	2	6	89	0	1	6	15
75	6	4	0	2	0.2857142857	70	11	22.2857142857	95	28	1.5714285714	40	78	86	399	7	0	0	44	0	1	11	6
