# Supplementary material for: Predicting probable Alzheimer’s disease using linguistic deficits and biomarkers
Source: BMC Bioinformatics. 2017 Jan 14;18:34. doi: 10.1186/s12859-016-1456-0 (PMC5237556; doi:10.1186/s12859-016-1456-0)
Supplement: Additional file 2 — Raw transformed data. These files contain the transformed linguistic features from the DementiaBank dataset and appear in the Comma Separated Values file format. (ZIP 18.4 kb) [file 12859_2016_1456_MOESM2_ESM.zip › Raw transformed data/SPSS/Manual and CHAT features/ad99-control99/control.csv]

Age	CoordinatedSentences	SubordinatedSentences	ReducedSentences	NumPredicates	AvrPredSentence	NumDependencies	AvrDepSentence	DependencyDistance	NumProductionRules	NumUtterances	MLU	FunctionWords	NumUniqueWords	NumWords	CharLength	NumSentences	Repetition	Revision	NumMorphemes	NumTrailOffs	NumWordErrors	NumIncompleteWords	NumFillerWords
61	8	10	1	13	1.0833333333	153	13.25	31	182	28	9.3928571429	91	162	188	939	12	1	3	263	0	1	1	7
74	11	10	3	5	0.3571428571	163	13	30.1428571429	190	50	2.94	104	187	214	1014	14	1	5	147	0	3	9	11
	1	2	9	4	0.25	86	5.625	7.875	103	22	5.2727272727	43	100	104	483	16	0	0	116	0	0	4	1
	11	6	2	8	0.4210526316	138	7.7894736842	14.1578947368	156	48	3.0833333333	89	160	177	800	19	2	7	148	0	1	2	3
71	8	17	9	17	0.5666666667	234	8.6333333333	16.3666666667	238	66	2.0757575758	141	270	291	1304	30	4	8	137	0	0	2	9
	1	4	2	4	0.5	59	7.625	15.125	85	27	0.9259259259	31	56	70	312	8	2	2	25	0	0	1	2
	5	4	1	2	0.25	72	9.375	17.75	96	19	4.2631578947	42	79	85	399	8	0	1	81	0	0	3	1
	3	7	2	7	0.6363636364	122	11.9090909091	31.1818181818	150	21	7.6666666667	84	139	157	713	11	0	1	161	0	0	3	1
	7	4	5	4	0.3076923077	114	9.1538461538	16.9230769231	143	30	4.4	72	125	141	634	13	1	4	132	0	0	1	2
	2	4	4	4	0.5	64	8.125	15	94	27	1.5185185185	33	71	74	327	8	1	1	41	1	0	1	9
	3	1	6	7	0.5384615385	78	6.2307692308	10.6153846154	105	28	5.8214285714	40	94	99	447	13	0	1	163	0	0	6	6
	0	0	4	5	1.25	34	8.5	11	55	9	5.3333333333	12	39	43	194	4	0	0	48	0	0	2	0
55	4	6	4	8	0.5714285714	107	8.2857142857	14.6428571429	143	34	5.0294117647	64	129	146	637	14	0	0	171	0	0	5	3
70	4	3	4	4	0.25	81	5.3125	7.75	92	33	2.2727272727	32	100	108	474	16	0	1	75	0	0	2	2
	3	3	5	5	0.625	73	9.5	18.875	93	21	1.9523809524	38	80	87	399	8	0	1	41	0	0	2	6
	6	3	2	7	0.7	78	7.9	15.8	99	24	4.4166666667	40	89	93	414	10	0	1	106	1	0	4	5
	6	6	1	12	1.3333333333	140	17.1111111111	40.7777777778	166	40	1.85	83	143	168	806	9	2	3	74	0	2	7	8
	1	5	7	7	0.5384615385	82	6.6923076923	11.6153846154	128	35	1.6857142857	40	98	102	482	13	0	1	59	0	0	1	7
	3	2	4	6	0.6	79	8.1	15.7	105	27	4.037037037	47	97	107	497	10	1	2	109	1	0	4	0
	9	9	4	11	0.5789473684	161	9.2105263158	19.1578947368	194	44	2.3181818182	102	191	208	953	19	0	4	102	0	1	2	10
	1	1	7	6	0.6666666667	53	6.2222222222	8.7777777778	68	15	4.3333333333	34	64	69	309	9	0	0	65	0	0	0	0
65	3	3	2	4	0.4444444444	74	8.6666666667	18.1111111111	102	21	3.4761904762	46	82	94	405	9	0	2	73	1	0	0	3
	7	6	4	6	0.3333333333	119	7.0555555556	11.0555555556	129	41	3.5853658537	60	127	144	639	18	1	4	147	0	1	9	4
	5	3	4	9	0.6428571429	115	8.9285714286	15.9285714286	154	50	2.22	70	134	146	639	14	0	0	111	1	1	15	3
	3	0	6	3	0.375	45	5.75	8.125	53	12	4.75	24	49	53	246	8	0	0	57	0	0	7	0
64	2	8	11	7	0.3888888889	102	6.2777777778	9.5555555556	128	45	2.1555555556	57	121	127	558	18	2	3	97	0	0	7	8
50	4	3	3	7	0.875	68	8.625	15.75	94	17	2.8823529412	40	78	83	366	8	0	0	49	0	0	1	2
	1	3	4	4	0.4	57	5.9	9.1	91	32	1.71875	35	70	73	310	10	1	1	55	0	1	1	1
	7	5	1	5	0.625	100	12.75	27.25	132	18	4.5	61	100	115	522	8	0	0	81	0	2	6	2
	10	12	3	13	0.619047619	203	10.1428571429	21.380952381	219	58	3.4655172414	125	227	255	1135	21	3	10	201	0	0	1	14
67	6	2	3	9	0.3913043478	123	5.7826086957	10.0434782609	150	62	1.9838709677	62	181	190	802	23	1	2	123	0	0	8	3
73	16	19	4	18	0.5142857143	421	13.8	29.9714285714	366	83	3.3734939759	289	477	554	2626	35	2	6	280	0	3	2	12
78	2	2	0	5	0.8333333333	58	9.8333333333	24.5	92	20	5.85	35	58	72	323	6	0	1	117	0	0	0	2
65	4	4	0	4	1	57	14.25	30	95	18	1.7777777778	33	57	64	296	4	0	0	32	1	0	6	6
59	2	4	8	4	0.3636363636	73	6.8181818182	11.6363636364	105	21	2.1904761905	38	84	90	428	11	1	1	46	0	0	1	4
	7	5	2	6	0.6	108	10.9	23.1	147	22	7.5454545455	61	116	128	623	10	0	2	166	0	0	1	1
70	5	8	2	3	0.3	109	11.2	22.2	140	38	7	69	114	135	618	10	5	8	266	0	0	1	7
53	1	2	4	3	0.6	40	8.4	16.8	58	8	1.75	21	45	48	223	5	0	0	14	0	0	0	1
61	3	4	1	0	0	47	7	13.1428571429	67	18	1.2777777778	23	52	55	264	7	0	0	23	0	0	2	3
57	2	6	2	7	0.4117647059	81	5.4705882353	8.7058823529	118	42	5.380952381	52	104	108	487	17	0	0	226	0	1	1	1
61	2	1	3	4	0.4444444444	45	5.1111111111	7.6666666667	73	22	2.0909090909	20	54	57	246	9	0	0	46	0	1	0	2
65	3	2	2	5	0.7142857143	71	10.2857142857	22.8571428571	103	19	11.5263157895	39	74	84	414	7	0	2	219	1	0	2	2
	6	7	3	13	0.8666666667	137	10.4	21.2	163	39	6.1282051282	90	160	187	907	15	0	3	239	0	0	0	4
73	11	5	2	7	0.5	108	8.4285714286	16	131	43	3.1627906977	62	129	137	638	14	2	6	136	0	0	7	5
73	6	8	3	12	0.75	132	8.875	18.4375	158	33	5.6060606061	72	155	166	751	16	0	1	185	0	1	1	8
	1	5	6	5	0.625	68	8.75	15.25	87	21	2.7142857143	40	76	86	385	8	0	0	57	0	0	10	1
81	2	2	6	4	0.4	70	7.4	12.5	88	29	1.5517241379	46	86	95	427	10	1	3	45	0	1	1	3
	4	6	10	12	0.9230769231	91	7.3076923077	11.3846153846	113	24	3.375	54	104	109	478	13	0	0	81	0	0	1	3
66	7	11	5	13	0.65	182	9.9	20.3	200	61	5.5081967213	123	215	239	1014	20	3	8	336	0	0	0	20
66	5	1	1	4	0.5714285714	49	7.1428571429	12.5714285714	64	13	2.8461538462	27	56	58	261	7	0	0	37	0	0	1	1
72	5	9	6	8	0.4705882353	142	8.8823529412	17.0588235294	169	30	4.2	77	161	172	816	17	0	1	126	1	1	1	4
	5	5	1	3	0.3333333333	77	8.5555555556	17.5555555556	112	22	4.9090909091	46	81	90	409	9	1	1	108	0	0	1	4
	1	4	6	3	0.2727272727	64	6.5454545455	9.9090909091	97	29	4.6206896552	32	79	82	395	11	0	0	134	1	1	10	1
	11	6	1	8	0.5714285714	122	9.5	21.2857142857	135	26	2.2307692308	78	139	156	734	14	1	4	58	0	0	1	1
63	5	7	5	7	0.5833333333	95	8.75	16.0833333333	123	24	1.7083333333	59	112	121	592	12	0	0	41	0	0	2	3
69	6	3	5	10	0.6666666667	100	7.2	12.1333333333	106	28	2.7142857143	70	122	136	593	15	1	4	76	0	0	2	1
69	9	11	7	10	0.4347826087	150	7.8260869565	13.6086956522	179	81	1.8641975309	98	190	202	929	23	2	3	151	0	2	17	5
69	8	7	6	5	0.2380952381	167	8.7619047619	16.6666666667	195	36	4.6666666667	99	201	216	1010	21	0	1	168	0	0	1	6
68	3	6	7	8	0.6666666667	91	7.9166666667	13.3333333333	122	29	5.3793103448	47	100	113	507	12	0	2	156	0	0	5	5
	7	6	5	10	0.6666666667	137	9.6	17.6	161	42	1.380952381	78	155	171	741	15	1	3	58	0	0	7	9
64	7	8	1	8	0.4705882353	126	7.5882352941	15.3529411765	161	56	4.8571428571	59	141	145	669	17	0	0	272	0	3	5	7
65	3	3	4	3	0.375	63	8.25	15	100	17	3.8235294118	32	72	74	359	8	0	0	65	0	2	2	1
71	9	8	6	9	0.5625	158	10.875	23	184	39	4.9487179487	100	173	207	958	16	1	3	193	0	2	4	10
65	7	9	10	12	0.4615384615	188	8.2692307692	16.2692307692	225	79	2.0886075949	121	224	248	1102	26	4	6	165	0	0	13	9
67	6	1	7	14	0.875	124	8.6875	17.875	133	31	1.3870967742	86	158	179	806	16	1	6	43	0	0	0	10
71	5	6	6	7	0.5384615385	94	8	14.3846153846	138	47	4.8723404255	59	120	127	564	13	3	4	229	1	1	3	8
52	5	4	1	6	0.8571428571	72	10.8571428571	24.2857142857	98	17	1.7647058824	51	81	94	435	7	1	2	30	0	0	0	2
51	2	3	0	3	1	53	19	49	97	14	4.5	33	56	65	299	3	0	1	63	0	0	4	2
70	6	8	6	13	0.5909090909	149	8	13.8636363636	186	49	2.8367346939	91	184	205	916	22	0	2	139	0	0	9	10
68	7	8	8	14	0.7368421053	144	8.3684210526	15	148	45	2.4666666667	84	173	185	828	19	0	1	111	0	0	4	5
54	2	6	5	10	0.9090909091	103	10	19.1818181818	138	25	5.44	61	119	131	625	11	1	1	136	0	1	2	7
56	4	3	1	4	0.8	67	13.6	33.4	93	9	4.8888888889	43	71	85	410	5	0	0	44	0	0	0	4
48	2	4	6	2	0.25	65	8.125	14.875	97	18	5.8333333333	33	75	77	359	8	0	0	105	0	0	3	5
69	1	4	8	6	0.5454545455	78	7.2727272727	11.9090909091	103	36	3.6111111111	44	85	93	449	11	2	3	130	0	1	1	3
57	4	5	8	8	0.6153846154	74	6.8461538462	10.0769230769	90	26	2.7307692308	46	94	102	458	13	1	1	71	0	1	2	4
63	1	4	2	4	0.8	48	9.6	19	79	12	4.9166666667	28	53	59	274	5	0	0	59	0	0	2	3
60	6	6	5	11	0.6470588235	118	7.5294117647	13.0588235294	139	36	3.6666666667	76	150	160	691	17	1	2	132	0	0	3	5
	1	6	4	7	0.7	77	8.2	14.7	117	30	4.4	39	84	90	436	10	0	1	132	0	1	5	0
65	3	6	4	7	0.7	83	8.7	15.5	117	27	7.4814814815	51	96	103	453	10	0	2	202	1	0	0	2
61	4	3	2	5	0.625	64	8	14.25	103	29	2.5172413793	34	70	74	341	8	1	2	73	0	0	5	3
57	1	0	5	2	0.2222222222	40	4.5555555556	6.6666666667	71	21	3.4285714286	18	54	56	268	9	0	0	72	0	0	1	1
	2	2	4	3	0.6	42	8.4	14	61	9	9.8888888889	23	45	47	215	5	0	0	89	0	0	0	1
	4	5	1	5	0.7142857143	65	9.4285714286	19.5714285714	92	16	1.875	40	71	78	355	7	0	0	30	0	1	2	0
57	3	3	2	4	0.5	62	7.75	14.625	94	17	2.4117647059	35	70	78	369	8	1	1	41	0	0	2	0
58	5	1	3	7	0.5833333333	87	7.9166666667	13.4166666667	113	23	10.5652173913	62	112	124	556	12	0	1	243	0	0	1	1
50	6	5	2	5	0.4545454545	107	9.7272727273	19.9090909091	144	48	2.6458333333	53	112	122	562	11	1	3	127	1	0	10	7
46	3	5	5	12	0.8	116	8.2	16.2666666667	157	31	1.5806451613	63	140	150	688	15	0	1	49	0	0	1	4
65	7	6	4	11	1	96	9.2727272727	18.8181818182	118	25	5.72	61	117	123	564	11	1	1	143	0	0	4	2
72	3	5	8	7	0.5833333333	71	5.9166666667	10.75	113	31	6.7741935484	32	86	88	388	12	1	3	210	0	0	0	7
74	4	2	1	4	0.5	55	7	11.625	78	15	3.8	30	57	62	286	8	0	0	57	0	0	0	1
75	8	5	3	4	0.3333333333	100	8.6666666667	16.3333333333	130	18	5.6666666667	59	115	122	550	12	1	1	102	0	0	2	7
61	9	7	3	8	0.6666666667	89	8.25	14.75	108	26	5.3076923077	53	107	112	508	12	1	2	138	2	0	4	6
80	4	4	6	4	0.4	92	9.7	18	119	21	11.7142857143	47	99	108	515	10	0	1	246	0	1	7	2
75	4	6	11	10	0.5	128	7	11.3	151	40	4.275	72	157	165	746	20	0	3	171	0	1	0	3
78	9	6	3	8	0.6666666667	145	13.25	31.8333333333	165	28	7.5357142857	98	164	197	900	12	0	3	211	0	0	0	7
78	5	4	3	5	0.4545454545	88	8.0909090909	15.4545454545	123	22	2.6818181818	48	95	101	471	11	0	2	59	0	0	1	3
77	11	8	3	10	0.5882352941	161	10.1764705882	21.1764705882	186	44	1.9090909091	99	181	203	924	17	0	5	84	0	3	1	4
	7	8	2	7	0.4666666667	135	9.5333333333	18	158	48	3.1666666667	81	135	161	695	15	3	7	152	0	1	4	8
74	6	3	1	4	0.4	84	8.9	19.6	117	24	3.7083333333	46	93	99	452	10	1	1	89	0	1	0	4
