# Supplementary material for: Predicting probable Alzheimer’s disease using linguistic deficits and biomarkers
Source: BMC Bioinformatics. 2017 Jan 14;18:34. doi: 10.1186/s12859-016-1456-0 (PMC5237556; doi:10.1186/s12859-016-1456-0)
Supplement: Additional file 2 — Raw transformed data. These files contain the transformed linguistic features from the DementiaBank dataset and appear in the Comma Separated Values file format. (ZIP 18.4 kb) [file 12859_2016_1456_MOESM2_ESM.zip › Raw transformed data/SPSS/top 20 n-gram features with age/ad99Top20ngram-with-age.csv]

age	thewindow	motheris	bequiet	isopen	themother	tippingover	windowis	girlis	istipping	thewindowis	themotheris	ofthecookie	thestool	isoverflowing	thesink	thisis	cookieout	cookieoutof	acookieout	offthecookie	Group	ngrams_factor	age_by_ngram	CoordinatedSentences	SubordinatedSentences	ReducedSentences	NumPredicates	AvrPredSentence	NumDependencies	AvrDepSentence	DependencyDistance	NumProductionRules	NumUtterances	MLU	FunctionWords	NumUniqueWords	NumWords	CharLength	NumSentences	Repetition	Revision	NumMorphemes	NumTrailOffs	NumWordErrors	NumIncompleteWords	NumFillerWords
59	0	1	0	0	1	0	0	0	0	0	1	0	0	0	2	0	0	0	0	0	1	-.130677388913428	-7.70996594589226	8	9	2	7	.5384615385	145	11.9230769231	26.6153846154	174	59	1.4745762712	83	141	167	675	13	7	14	87	1	0	3	23
56	0	0	0	0	0	0	0	0	0	0	0	0	0	1	2	0	0	0	0	1	1	-.0162209156436235	-.908371276042919	14	9	1	8	.347826087	176	8.652173913	19.3043478261	189	50	2.5	131	211	235	1002	23	5	9	125	5	0	3	10
55	0	0	0	0	0	0	0	0	0	0	0	0	0	0	0	0	0	0	0	0	1	-.78961978715504	-43.4290882935272	0	1	2	2	.2857142857	30	4.4285714286	7.4285714286	55	23	1.9130434783	13	34	35	148	7	1	1	44	0	1	1	1
75	0	1	0	0	1	0	0	1	0	0	1	0	1	0	1	0	0	0	0	0	1	.00533421341425378	.400066006069034	6	4	1	5	.5555555556	86	9.8888888889	20.1111111111	111	17	3.4117647059	49	91	99	467	9	1	1	58	1	0	2	3
70.45	0	0	0	0	0	0	0	0	0	0	0	0	0	0	0	1	0	0	0	0	1	-.884784945804999	-62.3330994319622	0	3	3	3	.3	48	5.5	7.8	81	34	4.7647058824	21	55	64	260	10	1	3	162	2	1	2	8
70.45	0	0	0	0	0	0	0	0	0	0	0	0	0	0	0	2	0	0	0	0	1	-.979950104454958	-69.0374848588518	10	5	4	9	.5294117647	127	7.8823529412	14.7647058824	149	68	2.8235294118	78	149	158	709	17	3	5	192	1	4	12	1
66	0	0	0	0	2	0	0	0	0	0	0	0	0	0	1	1	0	0	0	0	1	-.546071955724224	-36.0407490777988	14	16	2	15	.6818181818	254	12.1818181818	30.0909090909	276	160	1.09375	152	253	312	1276	22	19	29	175	4	3	3	44
80	0	0	0	0	0	0	0	1	0	0	0	0	0	0	0	0	0	0	0	0	1	-.658391229363199	-52.6712983490559	5	8	3	4	.2857142857	96	7.4285714286	13.7857142857	138	41	5.5853658537	51	113	116	500	14	2	3	229	1	2	5	1
68	0	0	0	0	0	0	0	0	0	0	0	0	0	0	1	1	0	0	0	0	1	-.790507736617622	-53.7545260899983	14	15	2	12	.5	263	12.8333333333	30.3333333333	274	121	1.0661157025	170	281	347	1565	24	14	28	129	1	6	6	20
63	0	1	0	0	1	0	0	0	0	0	1	0	2	1	1	0	0	0	0	0	1	.148561090601665	9.35934870790489	4	3	2	6	.5454545455	101	9.4545454545	23.2727272727	139	38	1.2631578947	50	103	121	560	11	3	5	48	1	1	3	7
80	0	0	0	0	0	0	0	0	0	0	0	0	0	0	0	0	0	0	0	0	1	-.78961978715504	-63.1695829724032	9	9	2	8	.5714285714	156	12.0714285714	28.9285714286	199	65	1.3692307692	99	166	200	882	14	8	10	89	1	1	9	17
57	0	0	0	0	0	0	0	0	0	0	0	0	0	3	3	0	0	0	0	0	1	.0193973841751977	1.10565089798627	4	3	4	4	.3076923077	72	6.3846153846	11.3846153846	103	30	2.1	46	91	98	446	13	1	2	63	0	0	3	2
70	0	0	0	0	0	0	0	0	0	0	0	0	0	0	0	0	0	0	0	0	1	-.78961978715504	-55.2733851008528	4	3	3	4	.2857142857	57	4.2142857143	5.2142857143	80	32	6.375	25	69	71	301	14	1	2	204	2	1	5	1
57	0	0	0	0	0	0	0	0	0	0	0	0	0	0	1	0	0	0	0	0	1	-.695342577967663	-39.6345269441568	6	6	4	6	.4	112	7.8	14.2	147	46	2.2391304348	60	117	131	598	15	0	4	103	1	1	9	2
65	0	0	0	0	1	0	0	0	0	0	0	0	0	0	0	1	0	0	0	0	1	-.762567055358301	-49.5668585982895	5	7	1	3	.25	74	6.25	10	112	34	2.0882352941	39	81	86	385	12	1	3	71	1	0	3	4
69	1	1	0	0	0	0	0	0	0	0	0	1	0	0	0	0	0	0	0	0	1	-.224810379713017	-15.5119162001982	3	14	12	11	.4583333333	182	8.0833333333	13.875	201	88	1.1136363636	92	198	214	982	24	1	15	98	0	1	0	12
59	0	0	0	0	0	0	0	0	0	0	0	0	0	0	0	1	0	0	0	0	1	-.884784945804999	-52.202311802495	6	11	2	9	.36	182	7.8	15.04	209	94	1.6595744681	99	204	225	984	25	2	7	156	7	3	2	7
84	0	0	0	0	0	0	0	0	0	0	0	0	1	0	0	0	0	0	0	0	1	-.690559533431823	-58.0070008082731	8	6	3	8	.5333333333	112	8.1333333333	15.0666666667	139	53	1.1509433962	61	122	137	585	15	5	9	61	1	1	8	13
70.45	0	0	0	0	0	0	0	0	0	0	0	0	1	0	2	0	0	0	0	0	1	-.502005115057067	-35.3662603557704	4	4	0	4	.8	90	18.8	49	122	20	1.95	58	83	103	468	5	0	1	39	0	0	5	5
79	0	0	0	0	1	0	0	0	0	0	0	0	0	0	1	1	0	0	0	0	1	-.668289846170923	-52.7948978475029	5	7	3	3	.2307692308	128	10.1538461538	22.3846153846	151	45	1.2222222222	70	127	138	636	13	0	1	55	0	3	5	6
74	0	0	0	0	0	0	0	0	0	0	0	0	0	0	1	0	0	0	0	0	1	-.695342577967663	-51.455350769607	6	7	1	4	.2666666667	102	7.6	14.8	135	42	3.5952380952	67	126	131	580	15	1	3	151	1	0	4	4
70.45	0	0	0	0	0	0	0	0	0	0	0	0	0	0	0	0	0	0	0	0	1	-.78961978715504	-55.6287140050726	4	3	3	3	.3333333333	55	6.2222222222	10.8888888889	71	32	1.40625	29	57	67	308	9	1	5	45	0	1	5	1
70.45	0	1	0	0	1	0	0	0	0	0	1	0	0	0	0	0	0	0	0	0	1	-.319231807288183	-22.4898808234525	8	8	0	7	.6363636364	115	10.7272727273	21.9090909091	159	36	1.1944444444	72	123	136	621	11	2	5	43	0	0	1	7
65	0	0	0	0	0	0	0	1	0	0	0	0	1	0	0	1	0	0	0	0	1	-.65449613428994	-42.5422487288461	10	8	3	7	.4117647059	126	8.5294117647	15.2941176471	139	57	2.8947368421	74	149	164	732	17	2	7	165	0	2	8	7
77	0	0	0	0	0	0	0	0	0	0	0	0	0	0	0	1	0	0	0	0	1	-.884784945804999	-68.1284408269849	1	3	2	4	.3333333333	82	7.1666666667	13.8333333333	118	44	2.7954545455	45	95	97	407	12	1	3	123	1	0	4	2
87	2	0	0	2	0	0	1	0	0	1	0	0	0	0	4	0	0	0	0	0	1	1.74221628746774	151.572817009693	13	5	3	9	.5	128	8.2777777778	15.1666666667	140	39	3	85	168	181	821	18	1	3	117	1	1	4	0
90	0	0	0	0	0	0	0	0	0	0	0	0	0	0	0	0	0	0	0	0	1	-.78961978715504	-71.0657808439536	4	4	1	2	.2857142857	68	10.4285714286	24.7142857143	90	30	.5333333333	44	75	92	411	7	1	2	16	0	4	1	5
70.45	0	0	0	0	0	0	0	0	0	0	0	0	0	0	1	0	0	0	0	0	1	-.695342577967663	-48.9868846178218	2	1	5	4	.2857142857	70	5.2857142857	7.7142857143	110	47	1.4255319149	33	87	91	390	14	1	1	67	0	1	8	6
79	0	0	0	0	0	0	0	0	0	0	0	0	0	0	0	0	0	0	0	0	1	-.78961978715504	-62.3799631852482	3	1	2	3	.4285714286	41	5.8571428571	9.4285714286	66	17	2.5882352941	23	49	49	222	7	0	0	44	0	1	1	0
71	0	0	0	0	0	0	0	0	0	0	0	0	1	0	1	0	0	0	0	0	1	-.596282324244445	-42.3360450213556	3	6	3	5	.4545454545	83	8	15.1818181818	122	40	3.25	43	90	94	448	11	2	4	130	0	0	9	3
77	0	0	0	0	0	0	0	0	0	0	0	0	0	0	0	0	0	0	0	0	1	-.78961978715504	-60.8007236109381	0	4	2	3	.25	47	4.4166666667	5.6666666667	75	40	1.025	21	63	64	252	12	0	1	41	0	0	4	4
65	0	0	0	0	0	0	0	0	0	0	0	0	0	0	1	0	0	0	0	0	1	-.695342577967663	-45.1972675678981	3	4	0	2	.5	45	11.25	24.5	69	19	1.0526315789	24	43	48	227	4	1	3	20	0	1	8	0
70.45	0	0	0	0	0	0	0	0	0	0	0	0	0	0	1	0	0	0	0	0	1	-.695342577967663	-48.9868846178218	2	4	2	3	.3333333333	66	7.4444444444	13.8888888889	102	30	3.0333333333	43	73	82	348	9	2	3	91	1	1	1	3
68	0	1	0	0	1	0	0	1	0	0	1	0	0	0	0	0	0	0	0	0	1	-.188003249496342	-12.7842209657512	6	9	1	7	.5833333333	150	12.5833333333	29.25	197	41	3.3414634146	92	154	169	759	12	1	4	137	0	4	1	3
74	2	0	0	0	0	0	0	0	0	0	0	0	0	0	1	0	0	0	0	0	1	-.307103546302297	-22.72566242637	3	2	4	6	.6666666667	62	7	11.2222222222	85	34	1.5882352941	31	70	75	322	9	0	2	54	0	2	3	4
62	0	0	0	0	0	0	0	0	0	0	0	0	0	0	0	0	0	0	0	0	1	-.78961978715504	-48.9564268036125	1	2	2	3	.75	51	14.75	35.5	81	45	1.7777777778	32	45	71	281	4	5	10	80	1	0	7	9
70.45	0	0	0	0	0	0	0	0	0	0	0	0	0	0	1	0	0	0	0	0	1	-.695342577967663	-48.9868846178218	7	6	1	3	.3	120	12.2	26.8	150	34	2.6176470588	69	122	132	586	10	2	2	89	0	3	7	2
56	0	0	0	0	0	0	0	0	0	0	0	0	0	0	0	0	0	0	0	0	1	-.78961978715504	-44.2187080806823	1	5	3	1	.125	58	8.125	11.75	94	27	1.5185185185	28	66	70	300	8	2	2	41	1	2	7	4
68	0	0	0	0	0	0	0	0	0	0	0	0	0	0	0	0	0	0	0	0	1	-.78961978715504	-53.6941455265427	4	4	3	4	.2666666667	80	6	10.0666666667	108	68	1.4411764706	35	91	102	409	15	3	5	98	1	1	6	15
71	0	0	0	0	0	0	0	0	0	0	0	0	0	0	0	0	0	0	0	0	1	-.78961978715504	-56.0630048880079	2	2	2	1	.125	43	5.375	8.5	69	32	9.28125	20	44	49	222	8	2	2	297	2	1	2	1
56	0	0	0	0	0	0	0	0	0	0	0	0	0	0	1	0	0	0	0	0	1	-.695342577967663	-38.9391843661891	8	2	2	7	.5833333333	63	5.6666666667	9.6666666667	87	55	3.3818181818	24	78	87	375	12	0	2	186	4	4	9	13
70.45	0	0	0	0	0	0	0	0	0	0	0	1	0	0	1	0	0	0	0	0	1	-.490822891431194	-34.5784727013276	3	6	8	4	.2857142857	97	7.6428571429	14.6428571429	140	41	2.5365853659	53	115	121	538	14	1	1	104	1	3	4	9
70.45	0	0	0	0	0	0	0	0	0	0	0	0	0	0	1	0	0	0	0	0	1	-.695342577967663	-48.9868846178218	2	1	5	2	.2222222222	63	7	11.4444444444	84	29	4.724137931	31	67	74	357	9	1	2	137	0	0	8	3
70.45	0	0	0	0	0	0	0	0	0	0	0	0	0	0	0	0	0	0	0	0	1	-.78961978715504	-55.6287140050726	4	5	1	4	.6666666667	72	12.3333333333	26.5	112	24	4.125	39	77	83	428	6	0	2	99	0	1	5	4
70.45	0	0	0	0	0	0	0	0	0	0	0	0	0	0	0	0	0	0	0	0	1	-.78961978715504	-55.6287140050726	5	2	0	3	.5	57	10.3333333333	18.3333333333	73	24	1.375	35	60	70	330	6	1	2	33	1	1	9	1
72	0	0	0	0	0	0	0	0	0	0	0	0	0	0	1	0	0	0	0	0	1	-.695342577967663	-50.0646656136717	4	4	2	7	.7	78	8.2	17	109	55	2.9818181818	32	86	94	416	10	3	6	164	2	2	8	10
77	0	0	0	0	0	0	0	0	0	0	0	0	0	0	0	0	0	0	0	0	1	-.78961978715504	-60.8007236109381	1	1	2	3	.1363636364	41	2.6363636364	2.7272727273	64	83	2.7710843373	7	81	83	321	22	1	1	230	1	1	4	4
77	0	2	0	0	2	0	0	2	0	0	2	0	1	0	3	1	0	0	0	0	1	.700340010797749	53.9261808314267	10	11	6	18	.6666666667	210	9.1481481481	17.5555555556	212	81	3.2716049383	137	254	283	1276	27	1	8	265	0	2	3	8
61	0	0	0	0	0	0	0	0	0	0	0	0	0	0	0	1	0	0	0	0	1	-.884784945804999	-53.971881694105	4	18	10	18	.2535211268	279	5.3943661972	8.8169014085	280	268	1.9291044776	190	412	444	1784	71	11	15	517	3	6	6	24
86	1	0	0	0	0	0	0	1	0	0	0	0	3	0	1	0	0	0	0	0	1	-.0728137431734849	-6.2619819129197	5	2	9	10	.5263157895	102	6.1578947368	9.7894736842	129	47	2.7234042553	52	131	143	657	19	0	2	128	1	2	4	6
70.45	0	0	0	0	0	0	0	0	0	0	0	0	0	0	0	0	0	0	0	0	1	-.78961978715504	-55.6287140050726	1	4	3	4	.3333333333	64	5.6666666667	10.5	101	43	5.023255814	31	79	79	346	12	0	0	216	2	2	7	1
73	0	0	0	0	0	0	0	0	0	0	0	0	0	0	0	0	0	0	0	0	1	-.78961978715504	-57.6422444623179	8	3	1	5	.4166666667	97	9.0833333333	19.8333333333	122	42	3.0476190476	62	117	127	519	12	1	1	128	0	0	4	9
66	0	0	0	0	0	0	0	0	0	0	0	0	0	0	0	2	0	0	0	0	1	-.979950104454958	-64.6767068940273	2	2	2	5	.2380952381	69	3.9523809524	7	114	110	1.3181818182	26	98	105	415	21	1	5	145	3	4	1	3
70	1	0	0	0	1	0	0	0	0	0	0	0	1	0	0	0	0	0	0	0	1	-.374222127152441	-26.1955489006709	4	3	1	1	.1428571429	59	8.4285714286	16	87	16	1	33	59	68	314	7	2	2	16	1	0	3	2
62	0	0	0	0	0	0	0	0	0	0	0	0	0	0	0	1	0	0	0	0	1	-.884784945804999	-54.85666663991	8	7	2	5	.3333333333	116	8.8	20.4	148	66	1.0757575758	84	128	147	651	15	6	9	71	1	0	13	6
68	0	0	0	0	0	0	0	0	0	0	0	0	0	0	0	0	0	0	0	0	1	-.78961978715504	-53.6941455265427	5	7	9	6	.3529411765	103	7.3529411765	13.7647058824	128	62	1.6451612903	60	133	142	651	17	6	9	102	0	2	12	4
58	0	0	0	0	0	0	0	0	0	0	0	1	0	0	5	0	0	0	0	0	1	-.113714054681684	-6.59541517153766	9	7	2	10	.6666666667	164	12.6666666667	25.8	187	109	.8532110092	104	184	225	1018	15	7	16	93	1	3	18	15
62	0	0	0	0	1	0	0	0	0	0	0	0	0	0	0	0	0	0	0	0	1	-.667401896708342	-41.3789175959172	5	4	4	8	.5	102	6.5625	12.9375	131	46	3.5434782609	47	119	121	538	16	1	3	163	2	0	4	13
64	0	0	0	1	0	0	0	0	0	0	0	1	3	0	1	0	0	0	0	0	1	.149313216841176	9.55604587783526	6	9	7	12	.48	209	9.12	19.88	236	122	1.3524590164	126	246	291	1253	25	9	21	165	1	1	17	11
60	0	0	0	0	0	0	0	0	0	0	0	0	0	0	0	2	0	0	0	0	1	-.979950104454958	-58.7970062672975	4	6	6	7	.5833333333	101	8.5	16.3333333333	121	33	3.8484848485	63	105	121	547	12	2	3	127	0	0	3	0
64	0	0	0	0	0	0	0	0	0	0	0	0	1	0	0	0	0	0	0	0	1	-.690559533431823	-44.1958101396366	1	1	2	2	.5	26	6.5	12	43	14	2.2857142857	11	29	30	135	4	0	2	32	0	0	1	1
77	0	0	0	0	0	0	0	0	0	0	0	0	4	0	0	4	0	0	0	0	1	-.774039406862006	-59.6010343283744	8	9	4	10	.4	153	7.48	14	168	85	2.8352941176	97	198	208	869	25	0	2	241	1	3	11	6
65	0	0	0	0	1	0	0	0	0	0	0	0	1	0	1	0	0	0	0	0	1	-.474064433797746	-30.8141881968535	6	8	3	6	.375	120	7.6875	15.625	159	64	2.296875	58	135	145	614	16	1	3	147	0	2	8	7
65	1	0	0	0	0	0	0	1	0	0	0	0	0	0	1	0	0	0	0	0	1	-.369994504343138	-24.049642782304	9	19	7	16	.5333333333	275	10.1333333333	21.9333333333	294	107	3	163	310	345	1592	30	4	10	321	1	3	15	7
73	0	0	0	0	0	0	0	0	0	0	0	0	0	0	1	0	0	0	0	0	1	-.695342577967663	-50.7600081916394	5	7	0	4	.3076923077	144	11.3076923077	22.7692307692	181	71	1.3802816901	79	136	163	717	13	6	11	98	1	0	4	18
65	0	0	0	0	0	0	0	0	0	0	0	0	0	0	1	0	0	0	0	0	1	-.695342577967663	-45.1972675678981	3	5	4	3	.2307692308	96	7.8461538462	14.3846153846	120	36	3.6111111111	51	115	118	526	13	1	1	130	0	2	3	6
80	0	0	0	0	1	0	0	0	0	0	0	0	0	0	0	0	0	0	0	0	1	-.667401896708342	-53.3921517366673	2	2	0	4	1.3333333333	42	14	31.3333333333	65	9	3.3333333333	30	43	48	223	3	0	1	30	0	0	3	0
84	0	0	0	0	0	0	0	0	0	0	0	0	0	0	0	0	0	0	0	0	1	-.78961978715504	-66.3280621210234	9	11	2	5	.1612903226	156	5.7741935484	10.0967741935	201	116	2.0172413793	94	202	209	889	31	1	3	234	0	2	13	7
73	0	0	0	0	0	0	0	0	0	0	0	0	0	0	0	0	0	0	0	0	1	-.78961978715504	-57.6422444623179	4	3	1	3	.375	55	7	11.75	85	21	5	29	58	63	297	8	1	2	105	0	0	3	1
74	1	1	0	0	1	0	0	0	0	0	1	0	1	0	1	0	0	0	0	0	1	.0682251714550949	5.04866268767702	7	6	1	7	.7777777778	108	13	30.1111111111	125	11	11.6363636364	75	123	136	609	9	0	1	128	0	0	0	1
62	0	0	0	0	0	0	0	1	0	0	0	0	0	0	1	0	0	0	0	0	1	-.564114020175821	-34.9750692509009	9	7	2	3	.2307692308	107	9	19.0769230769	122	25	5.12	65	125	130	578	13	1	2	128	0	1	0	3
67	0	0	0	0	1	0	0	0	0	0	0	1	0	0	0	1	0	0	0	0	1	-.558047368821832	-37.3891737110627	4	5	0	3	.375	69	8.75	16.75	103	20	1.65	36	78	84	388	8	0	3	33	1	0	0	5
73	0	2	0	0	0	0	0	0	0	0	0	0	1	0	0	0	0	0	0	0	1	-.358219123286079	-26.1499959998838	0	2	5	4	.5	40	5.125	7.75	61	20	1.25	19	45	50	211	8	0	0	25	0	0	3	1
75	0	0	0	0	0	0	0	0	0	0	0	0	0	0	0	1	0	0	0	0	1	-.884784945804999	-66.358870935375	1	4	2	6	.4285714286	60	4.7142857143	6.1428571429	91	51	5.0588235294	20	80	80	355	14	0	0	258	0	4	8	0
69	0	0	0	0	1	0	0	1	0	0	0	0	0	0	1	0	0	0	0	0	1	-.441896129729122	-30.4908329513094	4	2	6	3	.2307692308	75	6.3076923077	10	83	31	5.5806451613	36	84	87	395	13	1	1	173	0	1	7	2
57	0	1	0	0	1	0	0	0	0	0	1	0	0	0	0	0	0	0	0	0	1	-.319231807288183	-18.1962130154264	3	1	0	2	.2857142857	29	4.2857142857	5.7142857143	50	19	3.0526315789	17	36	37	146	7	0	1	58	0	0	2	1
73	0	0	0	0	0	0	0	2	0	0	0	0	0	0	0	0	0	0	0	0	1	-.527162671571357	-38.482875024709	7	4	0	6	.3333333333	108	6.8888888889	13.2777777778	144	77	2.4935064935	70	152	157	699	18	0	3	192	0	0	18	0
72	0	0	0	0	0	0	0	0	0	0	0	0	1	0	1	0	0	0	0	0	1	-.596282324244445	-42.9323273456	2	3	3	1	.1428571429	50	7.7142857143	14.2857142857	84	21	2.4285714286	27	59	62	287	7	0	1	51	0	0	5	3
76	0	0	1	0	0	0	0	0	0	0	0	0	0	0	1	0	0	0	0	0	1	-.519308773210334	-39.4674667639854	4	12	10	7	.2592592593	197	7.7037037037	14.4444444444	232	89	.9438202247	108	232	246	1102	27	0	1	84	1	2	13	9
84	0	0	0	0	0	0	0	1	0	0	0	0	1	0	2	0	0	0	0	0	1	-.370776557265226	-31.145230810279	13	7	2	5	.3571428571	158	11.7142857143	25.9285714286	176	48	3.0416666667	101	172	191	837	14	1	4	146	1	1	3	11
59	0	0	0	0	0	0	0	0	0	0	0	0	0	0	1	0	0	0	0	0	1	-.695342577967663	-41.0252121000921	2	3	4	4	.3333333333	65	6	8.6666666667	95	30	1.5666666667	37	79	83	374	12	1	1	47	0	1	3	3
77	0	0	0	0	0	0	0	0	0	0	0	0	2	0	1	0	0	0	0	0	1	-.497222070521227	-38.2860994301345	7	4	2	5	.4166666667	73	6.6666666667	11.5	92	49	1.8571428571	38	76	87	380	12	6	8	91	2	0	10	6
87	0	0	0	0	0	0	0	0	0	0	0	0	0	0	2	0	0	0	0	0	1	-.601065368780285	-52.2926870838848	4	4	5	8	.7272727273	77	7.6363636364	13.7272727273	96	40	1.2	46	91	96	429	11	0	2	48	0	2	8	4
89	1	0	0	0	0	0	0	1	0	0	0	0	0	0	0	0	0	0	0	0	1	-.464271713530516	-41.3201825042159	8	6	3	7	.4666666667	122	8.4	16.4666666667	158	37	2.2702702703	79	141	153	680	15	0	0	84	1	0	1	10
66	0	0	0	0	0	0	0	0	0	0	0	0	0	0	1	0	0	0	0	0	1	-.695342577967663	-45.8926101458657	2	5	1	2	.1428571429	75	5.6428571429	8.9285714286	113	42	2.7619047619	38	92	94	411	14	1	2	116	2	2	2	6
70.45	0	2	0	0	1	0	0	0	0	0	1	0	2	0	1	0	0	0	0	0	1	.139336114418501	9.81622926078342	8	6	4	7	.5	127	9.7857142857	21.2142857143	166	48	2.4583333333	71	145	159	730	14	3	5	118	0	1	4	9
65	0	0	0	0	0	0	0	0	0	0	0	2	0	0	2	0	0	0	0	0	1	-.192025995707348	-12.4816897209776	3	4	7	4	.2666666667	93	6.7333333333	10.7333333333	121	39	2.5128205128	48	114	117	522	15	1	2	98	0	1	8	3
84	0	0	0	0	0	0	0	0	0	0	0	0	0	0	1	0	0	0	0	0	1	-.695342577967663	-58.4087765492837	5	1	6	4	.2352941176	83	5.2941176471	7.4117647059	104	43	1.8139534884	43	100	103	471	17	1	2	78	0	0	11	3
81	0	0	0	0	0	0	0	0	0	0	0	0	0	0	1	0	0	0	0	0	1	-.695342577967663	-56.3227488153807	6	5	7	10	.3703703704	137	6.3333333333	11	161	87	2.0574712644	97	179	197	836	27	2	7	179	2	1	8	5
86	0	0	0	0	0	0	0	0	0	0	0	0	1	0	0	0	0	0	0	0	1	-.690559533431823	-59.3881198751367	10	7	2	6	.4285714286	103	8.3571428571	16.0714285714	121	39	3.5128205128	69	125	131	546	14	0	3	137	3	1	6	9
58	0	0	0	0	0	0	0	0	0	0	0	0	0	0	0	0	0	0	0	0	1	-.78961978715504	-45.7979476549923	4	5	1	5	.4166666667	78	6.75	11.5	119	48	3.1041666667	40	85	90	387	12	0	3	149	0	2	6	3
67	0	0	0	0	0	0	0	0	0	0	0	0	2	0	2	0	0	0	0	0	1	-.40294486133385	-26.9973057093679	3	6	5	4	.25	95	6.6875	11.6875	117	36	2.8888888889	56	128	137	619	16	0	2	104	0	0	1	5
61	0	0	0	1	0	0	0	0	0	0	0	0	0	0	0	1	0	0	0	0	1	-.541829598702283	-33.0516055208392	5	7	0	7	.5	116	8.7142857143	18.2857142857	159	83	1.156626506	47	105	134	528	14	7	11	96	2	3	4	32
75	0	0	0	0	0	0	0	0	0	0	0	0	0	0	1	0	0	0	0	0	1	-.695342577967663	-52.1506933475747	5	4	2	2	.2	59	6.9	11.1	91	24	2.7916666667	34	73	76	377	10	0	0	67	1	0	7	3
75	0	0	0	0	1	0	0	0	0	0	0	0	0	0	1	1	0	0	0	0	1	-.668289846170923	-50.1217384628192	4	4	1	4	.5	72	9.5	24.375	104	32	4.78125	43	75	89	384	8	3	6	153	1	0	0	6
68	1	0	0	0	0	0	0	0	0	0	0	0	1	0	2	0	0	0	0	0	1	-.307885599224385	-20.9362207472581	3	1	3	6	.5454545455	62	5.8181818182	8.8181818182	89	28	4.9285714286	36	78	83	373	11	0	1	138	1	0	4	0
73	0	1	0	0	1	0	0	0	0	0	1	0	0	0	0	0	0	0	0	0	1	-.319231807288183	-23.3039219320374	3	5	4	8	.8888888889	97	11.1111111111	24.3333333333	131	57	.7368421053	52	100	110	493	9	4	7	42	0	2	8	11
76	0	0	0	0	0	0	0	0	0	0	0	0	0	0	0	0	0	0	0	0	1	-.78961978715504	-60.0111038237831	5	3	0	2	.25	88	11.25	26	119	48	1.8541666667	49	92	108	456	8	2	6	89	0	1	6	15
75	1	0	0	0	0	0	0	0	0	0	0	1	0	0	0	0	0	0	0	0	1	-.390980584785889	-29.3235438589417	6	4	0	2	.2857142857	70	11	22.2857142857	95	28	1.5714285714	40	78	86	399	7	0	0	44	0	1	11	6
61	1	0	0	0	0	0	0	0	0	0	0	0	1	0	1	0	0	0	0	0	2	-.402162808411762	-24.5319313131175
74	1	1	0	0	1	0	0	0	0	0	1	1	2	1	3	0	0	0	0	0	2	.735754711345572	54.4458486395723
65.26	0	0	0	0	0	0	0	0	0	0	0	1	0	0	1	0	0	0	0	1	2	-.0813736195505676	-5.31044241187004
65.26	0	1	0	1	1	0	0	1	0	0	1	1	0	1	1	0	1	1	1	0	2	2.03527446500404	132.822011586164
71	1	2	1	0	0	0	0	0	0	0	0	1	1	1	2	0	1	1	1	1	2	2.3959830457696	170.114796249642
65.26	0	1	0	0	1	0	0	1	0	0	1	0	0	0	0	0	0	0	0	0	2	-.188003249496342	-12.2690920621313
65.26	1	2	0	0	2	0	1	1	0	1	2	0	0	0	1	0	0	0	0	0	2	1.65135896739305	107.76768621207
65.26	1	0	1	1	0	0	1	1	0	1	0	1	0	1	1	0	0	0	0	0	2	1.60948702731188	105.035123402373
65.26	1	1	0	0	1	0	0	0	0	0	1	0	1	1	2	0	0	0	0	0	2	.337897561898508	22.0511948894966
65.26	0	1	0	0	0	0	0	1	0	0	0	0	1	1	1	0	1	1	1	0	2	1.28264191029409	83.7052110657922
65.26	0	1	0	1	0	0	0	1	0	0	0	0	0	1	1	0	0	0	0	0	2	.120406713255803	7.85774210707368
65.26	0	0	1	0	1	0	0	0	0	0	0	0	0	0	1	0	0	0	0	0	2	-.397090882763635	-25.9141510091548
55	0	0	0	0	0	2	0	0	1	0	0	0	0	0	0	0	0	0	0	1	2	.329757061461547	18.1366383803851
70	0	0	0	0	0	0	0	0	0	0	0	0	0	0	0	0	0	0	0	0	2	-.78961978715504	-55.2733851008528
65.26	1	0	0	0	0	0	0	0	0	0	0	0	0	0	1	0	0	0	0	0	2	-.50122306213498	-32.7098170349288
65.26	0	0	0	0	1	0	0	0	0	0	0	0	0	1	1	0	0	0	0	0	2	-.397729506264929	-25.9558275788493
65.26	0	1	1	0	1	0	0	0	0	0	1	1	0	0	1	1	0	0	0	0	2	.0604337345430331	3.94390551627834
65.26	1	0	0	1	0	0	1	0	0	1	0	0	1	1	2	0	0	0	0	0	2	1.29104244113684	84.25342970859
65.26	0	0	0	0	1	0	0	0	0	0	0	0	1	0	1	0	0	0	0	0	2	-.474064433797746	-30.9374449496409
65.26	1	0	0	2	1	1	1	0	1	1	0	1	1	0	2	0	1	1	1	1	2	4.11969513414662	268.851304454409
65.26	0	1	0	0	1	1	0	0	1	0	1	0	2	1	1	0	0	0	0	0	2	.667336478483191	43.550378585813
65	0	0	2	0	1	0	0	0	0	0	0	0	1	0	4	0	0	0	0	0	2	.160834803279045	10.4542622131379
65.26	0	0	0	0	0	0	0	0	0	0	0	1	0	0	0	0	1	1	1	1	2	1.23047946167984	80.3010896692263
65.26	2	0	0	0	0	0	0	0	0	0	0	0	1	0	1	0	0	0	0	0	2	-.208043292579079	-13.5769052737107
65.26	1	0	0	0	0	0	0	0	0	0	0	1	0	0	1	0	1	1	1	0	2	1.10942691481927	72.4012004611058
64	0	1	0	0	1	0	0	2	0	0	1	0	1	0	1	0	0	0	0	0	2	.136562771206096	8.74001735719012
50	1	0	0	0	0	0	0	0	0	0	0	0	0	0	1	0	0	0	0	0	2	-.50122306213498	-25.061153106749
65.26	0	1	0	0	1	0	0	1	0	0	1	0	1	0	1	0	0	0	0	0	2	.00533421341425378	.348110767414202
65.26	0	1	0	0	3	0	0	0	0	0	1	0	1	0	1	0	0	0	0	0	2	.11854143651581	7.73601414702174
65.26	1	1	1	1	1	0	1	0	1	1	1	0	1	0	1	0	0	0	0	0	2	1.9954150343447	130.220785141335
67	2	0	0	0	0	2	0	0	1	0	0	1	0	0	5	0	0	0	0	0	2	.984452553719643	65.9583210992161
73	3	1	1	2	1	0	1	1	0	1	1	0	2	0	5	0	0	0	0	1	2	3.41583313423089	249.355818798855
78	0	1	0	0	1	0	0	0	0	0	1	0	2	0	2	0	0	0	0	0	2	.0674431185330074	5.26056324557458
65	1	1	0	0	1	0	0	0	0	0	1	0	0	0	1	0	0	0	0	0	2	-.0308350822681228	-2.00428034742798
59	1	0	1	0	0	0	0	1	0	0	0	0	1	0	1	0	0	0	0	0	2	-.0949004458625912	-5.59912630589288
65.26	1	0	0	0	0	0	0	0	0	0	0	0	0	0	0	0	0	0	0	0	2	-.595500271322358	-38.8623477064971
70	1	0	0	0	1	0	0	0	0	0	0	0	0	0	1	0	0	0	0	0	2	-.379005171688281	-26.5303620181797
53	0	1	1	0	0	0	0	1	0	0	0	0	1	1	1	0	0	0	0	0	2	.0525454246336327	2.78490750558253
61	0	0	0	0	1	0	0	0	0	0	0	0	0	0	1	0	0	0	0	0	2	-.573124687520964	-34.9606059387788
57	0	0	1	0	0	0	0	1	0	0	0	0	0	0	0	0	0	0	0	0	2	-.482357424605869	-27.4943732025346
61	0	0	0	0	0	0	0	0	0	0	0	0	0	0	0	0	0	0	0	0	2	-.78961978715504	-48.1668070164575
65	0	1	1	1	1	1	0	0	1	0	1	0	2	0	1	0	0	0	0	0	2	1.0109304490872	65.7104791906681
65.26	0	1	0	0	0	0	0	1	1	0	0	0	1	1	2	0	0	0	0	0	2	.298412028090772	19.4743689532038
73	2	0	0	0	0	0	0	0	0	0	0	0	1	0	0	0	0	0	0	0	2	-.302320501766457	-22.0693966289514
73	2	1	0	2	0	0	1	0	0	1	0	0	0	1	2	0	0	0	0	1	2	2.30467652730252	168.241386493084
65.26	1	0	1	0	0	0	0	1	0	0	0	1	2	0	1	0	1	1	0	1	2	1.54952791945232	101.122192023459
81	1	2	0	0	2	0	0	1	0	0	2	1	1	0	1	0	0	0	0	0	2	.874361395650263	70.8232730476713
65.26	1	0	0	1	0	1	1	2	1	1	0	0	1	0	1	0	0	0	0	0	2	1.80260255415863	117.637842684392
66	0	0	0	1	0	0	0	1	0	0	0	0	0	0	3	1	0	0	0	1	2	.281679858532319	18.590870663133
66	0	0	0	0	0	0	0	1	0	0	0	1	1	0	0	0	0	0	0	0	2	-.354811289103512	-23.4175450808318
72	1	1	1	0	1	0	0	1	0	0	0	1	1	0	1	0	0	0	0	0	2	.398007336193448	28.6565282059283
65.26	1	0	1	1	0	0	1	0	0	1	0	1	0	1	0	0	0	0	0	0	2	1.38398126033266	90.3186170493095
65.26	0	1	1	0	1	0	0	0	0	0	1	0	1	0	0	0	0	0	0	0	2	-.0441377488076364	-2.88042948718635
65.26	2	1	0	2	1	0	1	0	0	1	1	1	0	1	1	0	0	0	0	0	2	2.30968750756497	150.73020674369
63	1	2	0	1	2	0	1	0	0	1	2	0	1	0	2	0	0	0	0	0	2	2.05642321961452	129.554662835715
69	1	1	0	2	1	1	1	1	1	1	1	0	2	0	2	0	0	0	0	0	2	2.67805478624696	184.78578025104
69	0	0	0	0	0	0	0	1	0	0	0	1	0	0	3	0	0	0	0	0	2	-.171039915264597	-11.8017541532572
69	1	1	0	0	0	0	0	0	0	0	0	0	0	0	2	0	0	0	0	0	2	-.240775647874731	-16.6135197033564
68	0	3	0	1	1	0	0	1	0	0	1	0	1	0	1	0	0	0	0	1	2	1.09007924254334	74.1253884929472
65.26	3	1	1	1	2	0	1	1	0	1	1	0	1	1	0	0	1	1	1	0	2	3.79672557770796	247.774311201221
64	0	1	0	0	1	0	0	0	0	0	1	0	0	1	1	0	0	0	0	0	2	-.0495594168447706	-3.17180267806532
65	0	0	0	0	0	0	0	1	0	0	0	0	0	0	1	0	0	0	0	0	2	-.564114020175821	-36.6674113114284
71	0	0	0	1	0	0	0	0	0	0	0	1	2	0	2	0	0	0	0	0	2	.144530172305336	10.2616422336788
65	3	0	0	0	0	0	0	0	0	0	0	0	0	0	2	0	0	0	0	0	2	-.0187068212822364	-1.21594338334536
67	1	1	0	1	1	0	1	0	0	1	1	0	1	1	2	0	0	0	0	1	2	2.17087969288432	145.448939423249
71	0	1	0	0	1	0	0	1	0	0	1	1	0	0	2	0	0	0	0	0	2	.205070855414882	14.5600307344566
52	0	1	0	0	1	1	0	0	1	0	1	1	1	0	1	0	0	0	0	0	2	.597400730040407	31.0648379621012
51	0	0	0	0	0	0	0	0	0	0	0	0	0	0	2	0	0	0	0	0	2	-.601065368780285	-30.6543338077945
70	1	0	0	1	0	0	0	0	0	0	0	1	0	0	2	0	1	1	1	1	2	1.95610874298999	136.9276120093
68	1	1	0	1	1	0	1	1	0	1	1	1	2	0	3	0	0	0	0	0	2	2.11512094698656	143.828224395086
54	2	1	0	2	0	1	1	0	1	1	0	2	1	0	1	0	0	0	0	1	2	3.06187915153678	165.341474182986
56	0	0	0	0	1	0	0	0	0	0	0	1	0	1	1	0	0	0	0	0	2	-.19320981972846	-10.8197499047938
48	0	0	1	0	0	0	0	0	0	0	0	1	1	0	1	0	0	0	0	0	2	-.215728832950647	-10.3549839816311
69	1	0	0	0	0	1	0	0	1	0	0	1	0	1	1	0	0	0	0	0	2	.39746719353905	27.4252363541944
57	0	2	0	0	2	0	0	1	0	0	1	1	0	0	0	0	0	0	0	0	2	.304904532559698	17.3795583559028
63	0	1	0	0	1	0	0	1	0	0	1	1	1	0	0	0	1	1	1	0	2	1.52170698118113	95.8675398144112
60	0	1	0	0	1	0	0	1	0	0	0	0	1	0	3	0	0	0	0	0	2	.0118887474417223	.713324846503339
65.26	0	0	0	0	0	1	0	0	0	0	0	0	0	0	0	0	0	0	0	0	2	-.598467598300605	-39.0559954650975
65	1	1	0	0	1	0	0	1	0	0	1	0	0	1	1	0	1	1	1	0	2	1.68191894719754	109.32473156784
61	0	0	1	0	0	0	0	0	0	0	0	0	0	0	0	0	0	0	0	0	2	-.613585982397711	-37.4287449262604
57	0	0	0	0	0	1	0	0	0	0	0	1	1	0	0	0	0	0	0	0	2	-.294887658040919	-16.8085965083324
65.26	0	0	0	0	0	0	0	1	0	0	0	0	0	0	1	0	0	0	0	0	2	-.564114020175821	-36.8140809566741
65.26	0	2	1	0	2	0	0	0	0	0	2	0	0	0	1	0	0	0	0	0	2	.421467186523381	27.5049485925158
57	0	1	0	0	0	0	0	1	0	0	0	0	0	1	0	0	0	0	0	0	2	-.316825843034292	-18.0590730529546
58	2	2	0	0	3	0	0	0	0	0	2	0	0	0	1	0	0	0	0	0	2	.755890303878116	43.8416376249307
50	0	0	0	0	0	0	0	0	0	0	0	0	0	0	0	0	0	0	0	0	2	-.78961978715504	-39.480989357752
46	0	2	0	0	3	0	0	1	0	0	2	1	0	0	2	0	0	0	0	0	2	.797676725728438	36.6931293835082
65	3	0	0	1	0	1	1	2	1	1	0	0	0	0	1	0	0	0	0	0	2	2.09178133210078	135.965786586551
72	0	0	1	0	0	0	0	0	0	0	0	0	1	0	1	0	0	0	0	0	2	-.420248519487116	-30.2578934030723
74	0	0	0	0	0	0	0	0	0	0	0	0	1	0	0	0	0	0	0	0	2	-.690559533431823	-51.1014054739549
75	0	1	0	0	1	0	0	1	0	0	1	0	0	0	1	0	0	0	0	0	2	-.0937260403089639	-7.0294530231723
61	0	1	0	0	1	0	0	1	0	0	1	0	1	0	1	0	0	0	0	0	2	.00533421341425378	.325387018269481
80	0	0	0	0	0	1	0	0	0	0	0	0	0	0	0	0	0	0	0	0	2	-.598467598300605	-47.8774078640484
75	2	2	0	0	0	0	0	2	0	0	0	0	1	0	2	0	0	0	0	0	2	.481031442337725	36.0773581753294
78	1	0	0	0	0	0	0	1	0	0	0	0	0	0	1	0	0	0	0	0	2	-.369994504343138	-28.8595713387648
78	1	0	0	0	0	0	0	1	0	0	0	0	1	0	0	0	0	0	0	0	2	-.365211459807298	-28.4864938649692
77	0	0	0	1	1	0	1	0	0	0	0	0	0	0	0	0	0	0	0	0	2	.204743530222114	15.7652518271028
65.26	2	1	1	1	1	0	1	1	0	1	1	1	2	0	2	0	0	0	0	1	2	2.80044633026983	182.757127513409
74	0	0	0	0	1	1	0	0	1	0	0	0	0	0	1	0	0	0	0	0	2	-.054349299639438	-4.02184817331841
