# Supplementary material for: Predicting probable Alzheimer’s disease using linguistic deficits and biomarkers
Source: BMC Bioinformatics. 2017 Jan 14;18:34. doi: 10.1186/s12859-016-1456-0 (PMC5237556; doi:10.1186/s12859-016-1456-0)
Supplement: Additional file 2 — Raw transformed data. These files contain the transformed linguistic features from the DementiaBank dataset and appear in the Comma Separated Values file format. (ZIP 18.4 kb) [file 12859_2016_1456_MOESM2_ESM.zip › Raw transformed data/SPSS/top 20 n-gram features with age/ad99Top30Ngram.txt]

the window
mother is
be quiet
is open
the mother
tipping over
window is
girl is
is tipping
the window is
the mother is
of the cookie
the stool
is overflowing
the sink
this is
cookie out
cookie out of
a cookie out
off the cookie
reaching for
the lid
mother is drying
about to
the curtains
mother is washing
telling him
him to be
looking out
a cookie
